# Supplementary material for: Interventions to enhance work participation in people with chronic pain: A systematic review and meta‐analysis including analysis of complex psychological intervention components
Source: Br J Health Psychol. 2026 May 8;31:e70077. doi: 10.1111/bjhp.70077 (PMC13155186; doi:10.1111/bjhp.70077)
Supplement: Supplementary file 2 — Supplementary File 3: [file BJHP-31-0-s001.zip]

Archive with 2 entries (2 files):
- Supplementary file 3 Table of excluded studies.xlsx
- BJHP_70077__pe.zip
