# Supplementary material for: Interventions to enhance work participation in people with chronic pain: A systematic review and meta‐analysis including analysis of complex psychological intervention components
Source: Br J Health Psychol. 2026 May 8;31:e70077. doi: 10.1111/bjhp.70077 (PMC13155186; doi:10.1111/bjhp.70077)
Supplement: Supplementary file 2 — Supplementary File 3: [file BJHP-31-0-s001.zip › Supplementary file 3 Table of excluded studies.xlsx]

## Sheet: Covidence exclusions
Study	Title	Exclusion Reason	Tags	reference
Aanesen 2023	Effectiveness of adding motivational interviewing or a stratified vocational advice intervention to usual case management on return to work for people with musculoskeletal disorders: the MI-NAV randomised controlled trial	Exclusion reason: Wrong population (not chronic and/or adult);
Aas 2008	Critically appraised papers. Workplace intervention reduced the duration of sick leave in recently injured workers with subacute low-back pain, but graded activity did not	Exclusion reason: Wrong study design;
Aas 2012	The impact of a brief vs. multidisciplinary intervention on return to work remains unclear for employees sick-listed with low back pain...critically apraised papers	Exclusion reason: Wrong study design;
Aasdahl 2019	CHANGES IN FEAR-AVOIDANCE BELIEFS AND WORK PARTICIPATION AFTER OCCUPATIONAL REHABILITATION FOR MUSCULOSKELETAL- AND COMMON MENTAL DISORDERS: SECONDARY OUTCOMES OF TWO RANDOMIZED CLINICAL TRIALS	Exclusion reason: Wrong population (not chronic and/or adult);
Aasdahl 2019	Improved Expectations About Length of Sick Leave During Occupational Rehabilitation Is Associated with Increased Work Participation	Exclusion reason: Wrong population (not chronic and/or adult);
Aasdahl 2018	Effect of Inpatient Multicomponent Occupational Rehabilitation Versus Less Comprehensive Outpatient Rehabilitation on Sickness Absence in Persons with Musculoskeletal- or Mental Health Disorders: A Randomized Clinical Trial	Exclusion reason: Wrong population (not chronic and/or adult);
Aasdahl 2021	Two-Year Follow-Up of a Randomized Clinical Trial of Inpatient Multimodal Occupational Rehabilitation Vs Outpatient Acceptance and Commitment Therapy for Sick Listed Workers with Musculoskeletal or Common Mental Disorders	Exclusion reason: Wrong population (not chronic and/or adult);
AASDAHL 2019	CHANGES IN FEAR-AVOIDANCE BELIEFS AND WORK PARTICIPATION AFTER OCCUPATIONAL REHABILITATION FOR MUSCULOSKELETAL- AND COMMON MENTAL DISORDERS: SECONDARY OUTCOMES OF TWO RANDOMIZED CLINICAL TRIALS	Exclusion reason: Wrong population (not chronic and/or adult);
Aasvik 2017	Effectiveness of Working Memory Training among Subjects Currently on Sick Leave Due to Complex Symptoms	Exclusion reason: Wrong outcomes;
AbÃ¡solo 2005	A health system program to reduce work disability related to musculoskeletal disorders	Exclusion reason: No relevant psychological intervention;
AbÃ¡solo 2007	Musculoskeletal work disability for clinicians: time course and effectiveness of a specialized intervention program by diagnosis	Exclusion reason: No relevant psychological intervention;
Abreu 2019	An interdisciplinary work experience in chronic pain. Results and challenges	Exclusion reason: Wrong study design;	Non-English paper; Translation available
Ahlgren 2007	Work resumption after vocational rehabilitation: A follow-up two years after completed rehabilitation.	Exclusion reason: Wrong population (not chronic and/or adult);
Ahlgren 2005	Disability pension despite vocational rehabilitation? A study from six social insurance offices of a county	Exclusion reason: No relevant psychological intervention;
Ahlgren 1999	Has increased focus on vocational rehabilitation led to an increase in young employees' return to work after work-related disorders?	Exclusion reason: Wrong population (not chronic and/or adult);
Akasheh 2010	The effectiveness of cognitive behavioral therapy on reduction of chronic tension headache.	Exclusion reason: Wrong study design	Grey lit e.g. conference abstract
Alavinia 2021	Development of employment indicators to advance the quality of spinal cord injury rehabilitation care: SCI-High Project	Exclusion reason: Wrong study design;	Intervention design
Allaire 2003	Reduction of job loss in persons with rheumatic diseases receiving vocational rehabilitation - A randomized controlled trial	Exclusion reason: Wrong study design;
Allaire 2005	Employment and satisfaction outcomes from a job retention intervention delivered to persons with chronic diseases	Exclusion reason: Wrong population (not chronic and/or adult);
Allaire 1997	Outcomes from the Job-Raising Program, a self-improvement model of vocational rehabilitation, among persons with arthritis.	Exclusion reason: Wrong population (not chronic and/or adult);
AMBROSIUS 1995	OUTCOME COMPARISON OF WORKERS COMPENSATION AND NONCOMPENSATION LOW-BACK-PAIN IN A HIGHLY STRUCTURED FUNCTIONAL RESTORATION PROGRAM	Exclusion reason: No relevant psychological intervention;
Ammerlaan 2017	Short term effectiveness and experiences of a peer guided web-based self-management intervention for young adults with juvenile idiopathic arthritis	Exclusion reason: Wrong population (not chronic and/or adult);
Andersen 2015	Predictors of self-efficacy in women on long-term sick leave	Exclusion reason: Wrong study design;
Andersson 2011	Cost-effectiveness of internet-based cognitive behavior therapy for irritable bowel syndrome: results from a randomized controlled trial	Exclusion reason: Wrong population (not chronic and/or adult);
Anema 2007	Multidisciplinary rehabilitation for subacute low back pain: Graded activity or workplace intervention or both? A randomized controlled trial	Exclusion reason: Wrong population (not chronic and/or adult);
Angst 2015	Long-term improvements of health and working capacity in whiplash associated disorders after an inpatient rehabilitation program	Exclusion reason: Wrong study design;	Grey lit e.g. conference abstract
Angst 2014	Erratum: Multidimensional associative factors for improvement in pain, function, and working capacity after rehabilitation of whiplash associated disorder: A prognostic, prospective outcome study.	Exclusion reason: Wrong study design;	Erratum/correction;
Arnetz 2003	Early workplace intervention for employees with musculoskeletal-related absenteeism: A prospective controlled intervention study	Exclusion reason: No relevant psychological intervention;
Arokoski 2002	Use of health-care services, work absenteeism, leisure-time physical activity, musculoskeletal symptoms and physical performance after vocationally oriented medical rehabilitation -- description of the courses and a one-and-a-half-year follow-up study wit	Exclusion reason: Other; Lorna Booth (2023-05-30 20:27:22)(Select): author reply: Thank you for your message. Unfortunately, I had forgotten to respond to it earlier. It has been over 20 years since the research was conducted, and all the related research materials have been destroyed. Therefore, I am unable to provide further details on the questions you raised, and any information available is …	Author contacted	author unable to provide info required
Asih 2014	The role of insomnia in chronic disabling occupational musculoskeletal disorders (CDOMD).	Exclusion reason: Wrong study design	Grey lit e.g. conference abstract
Asih 2016	Long length of disability: Is it a risk factor for rehabilitation? a study of a chronic musculoskeletal pain disorders population.	Exclusion reason: Wrong study design;	Grey lit e.g. conference abstract
Assadourian 2020	Criteria for inclusion in programs of functional restoration for chronic low back pain: Pragmatic Study	Exclusion reason: Wrong study design;
Awang 2018	Predicting Employment Status of Injured Workers Following a Case Management Intervention	Exclusion reason: Wrong population (not chronic and/or adult);
Axen 2017	Medical yoga in the workplace setting perceived stress and work ability - a feasibility study	Exclusion reason: Wrong population (not chronic and/or adult);
Axen 2022	Can a workplace dialogue impact the perceived influence of neck and/or backpain on everyday activities and performance at work? A secondary analysis from the randomized controlled trial WorkUp	Exclusion reason: Wrong population (not chronic and/or adult);
BÃ¼rger 2004	Stepwise occupational reintegration -- participants, realization, effectiveness, and optimization requirements	Exclusion reason: Wrong study design;	Non-English paper; Translation available
BÃ¼rger 2001	[Multiperspective estimates on the probability of patient return to work following orthopaedic rehabilitation: findings and predictive relevance]	Exclusion reason: Wrong population (not chronic and/or adult);	Non-English paper; Translation available
Bachmair 2021	Remotely delivered cognitive behavioural and personalised exercise interventions reduce fatigue severity and impact in inflammatory rheumatic diseases: results from a multi-centre randomised controlled parallel group trial	Exclusion reason: Wrong study design;	Grey lit e.g. conference abstract
Bachmann 2000	Rehabilitation of patients with chronic pain of the locomotor system in an interdisciplinary functional and performance restoration program - First results after 5 months	Exclusion reason: No relevant psychological intervention;	Non-English paper; Translation available
Bachmann 2003	Treatment OD patients with cronic low back pain in a functional restoration program: Can work relared function parameters, pain and the working status after 12 months be changed?	Exclusion reason: No relevant psychological intervention;	Non-English paper; Translation available
Bahrke 2006	[Chronic low back pain with endurant pain coping--optimizing rehabilitation success in a hitherto neglected patient group]	Exclusion reason: Cannot access full text;	Unable to access full text
Bakker 2022	DEVELOPMENT THROUGH CO-CREATION OF A PERSONALIZED, MULTIMODAL, PHYSIOTHERAPIST-LED, WORK-ORIENTED INTERVENTION TO INCREASE WORK ABILITY IN WORKING PEOPLE WITH RHEUMATOID ARTHRITIS OR AXIAL SPONDYLOARTHRITIS	Exclusion reason: Wrong study design;	Grey lit e.g. conference abstract; Intervention design
Baltov 2008	Psychosocial and socio-demographic factors associated with outcomes for patients undergoing rehabilitation for chronic whiplash associated disorders: a pilot study	Exclusion reason: Wrong population (not chronic and/or adult);
Barthel 1998	Presentation and response of patients with upper extremity repetitive use syndrome to a multidisciplinary rehabilitation program: a retrospective review of 24 cases	Exclusion reason: Wrong study design;
Bean 2017	Effectiveness of a Multidisciplinary Rehabilitation Program Following Shoulder Injury	Exclusion reason: No relevant psychological intervention;
Bearne 2015	Economic evaluation of a brief education, self-management and upper limb exercise training programme in people with rheumatoid arthritis	Exclusion reason: Wrong study design;	Grey lit e.g. conference abstract
Beaudreuil 2010	Efficacy of a functional restoration program for chronic low back pain: Prospective 1-year study	Exclusion reason: Other; Lorna Booth (2023-05-30 22:18:09)(Select): author not replied; Lorna Booth (2023-05-02 22:41:44)(Select): emailed author 02.05.23; Lorna Booth (2023-04-07 21:28:28)(Select): need to check if raw data is available for p's who received additional psychological support, what this support was, and if results can be separated between those who received extra support and those …	Author contacted	should this be recorded as awaiting assessment?
Beausoleil 1983	Multi-dimensional treatment for patients suffering from chronic low-back pain: A comparative study	Exclusion reason: Cannot access full text;	Unable to access full text
Becker 2020	The prevention of musculoskeletal complaints: long-term effect of a work-related psychosocial coaching intervention compared to physiotherapy alone-a randomized controlled trial	Exclusion reason: Other; Lorna Booth (2023-06-26 22:42:37)(Select): not heard from author; Lorna Booth (2023-05-30 22:35:09)(Select): authors have replied and trying to get more info; Lorna Booth (2023-05-02 22:56:25)(Select): emailed corresponding author andreas_mueller@uni-due.de; Lorna Booth (2023-04-12 18:25:10)(Select): need to check if duration of pain was recorded ;	Author contacted	should this be recorded as awaiting assessment?
Becker 1998	Sociodemographic predictors of treatment outcome in chronic non-malignant pain patients. Do patients receiving or applying for Disability Pension benefit from multidisciplinary pain treatment?	Exclusion reason: Wrong outcomes;
Beemster 2019	Test-Retest Reliability, Agreement and Responsiveness of Productivity Loss (iPCQ-VR) and Healthcare Utilization (TiCP-VR) Questionnaires for Sick Workers with Chronic Musculoskeletal Pain	Exclusion reason: Wrong outcomes;
Beissner 1996	Factors related to successful work hardening outcomes	Exclusion reason: Wrong population (not chronic and/or adult);
Bendix 1993	[Why intensive rehabilitation of patients with chronic back problems?]	Exclusion reason: Wrong study design;	Non-English paper/ Newspaper or magazine article
Benz 2017	Interdisciplinary rehabilitation after whiplash injury: An observational prospective 5 years outcome study.	Exclusion reason: Wrong study design;	Grey lit e.g. conference abstract
Berglund 2018	Multidisciplinary Intervention and Acceptance and Commitment Therapy for Return-to-Work and Increased Employability among Patients with Mental Illness and/or Chronic Pain: A Randomized Controlled Trial	Exclusion reason: Wrong population (not chronic and/or adult);
Bergman 2022	A comparison of routine and case-managed pathways for recovery from musculoskeletal disorders in people in employment	Exclusion reason: Wrong population (not chronic and/or adult);
Bergstrom 2005	Different aspects of pain rehabilitation and return to work. a one- and three-year-follow-up with a gender perspective	Exclusion reason: Wrong study design;	Grey lit e.g. conference abstract
Bernaards 2008	Improving work style behavior in computer workers with neck and upper limb symptoms	Exclusion reason: Wrong outcomes;
Bernaards 2011	The cost-effectiveness of a lifestyle physical activity intervention in addition to a work style intervention on recovery from neck and upper limb symptoms and pain reduction in computer workers	Exclusion reason: Wrong outcomes;
Bethge 2016	Effects of graded return-to-work: a propensity-score-matched analysis	Exclusion reason: Wrong population (not chronic and/or adult);
Bethge 2013	Work Ability Index Predicts Application for Disability Pension After Work-Related Medical Rehabilitation for Chronic Back Pain	Exclusion reason: No relevant psychological intervention; L
Bethge 2010	Return to Work Following Work-Related Orthopedic Rehabilitation: A Cluster Randomized Trial	Exclusion reason: Wrong population (not chronic and/or adult);	Non-English paper; Translation available
Bethge 2011	Work status and health-related quality of life following multimodal work hardening: A cluster randomised trial	Exclusion reason: Wrong population (not chronic and/or adult);
Bhattarai 2022	The role of mindfulness in quality of life of persons with spinal cord injury: a cross-sectional study	Exclusion reason: Wrong study design;
Blanquero 2020	Feedback-guided exercises performed on a tablet touchscreen improve return to work, function, strength and healthcare usage more than an exercise program prescribed on paper for people with wrist, hand or finger injuries: a randomised trial	Exclusion reason: Wrong population (not chronic and/or adult);
Bonde 2005	Occupational disorders and return to work: A randomized controlled study	Exclusion reason: Wrong population (not chronic and/or adult); L
Boonstra 2015	Predictors of multidisciplinary treatment outcome in patients with chronic musculoskeletal pain	Exclusion reason: Wrong outcomes;
Braathen 2014	A Prospective Study of the Association Between the Readiness for Return to Work Scale and Future Work Participation in Norway	Exclusion reason: Wrong population (not chronic and/or adult);
Braathen 2007	Improved work ability and return to work following vocational multidisciplinary rehabilitation of subjects on long-term sick leave	Exclusion reason: Wrong population (not chronic and/or adult);
Brattberg 2007	Internet-based rehabilitation for individuals with chronic pain and burnout II: a long-term follow-up	Exclusion reason: No relevant psychological intervention;
Brattberg 2008	Self-administered EFT (Emotional Freedom Techniques) in individuals with fibromyalgia: a randomized trial	Exclusion reason: Wrong outcomes;
Brattberg 2006	Internet-based rehabilitation for individuals with chronic pain and burnout: a randomized trial	Exclusion reason: No relevant psychological intervention;
Brede 2012	Prediction of Failure to Retain Work 1 Year After Interdisciplinary Functional Restoration in Occupational Injuries	Exclusion reason: Wrong population (not chronic and/or adult);
Briand 2007	Work and mental health: Learning from return-to-work rehabilitation programs designed for workers with musculoskeletal disorders	Exclusion reason: Wrong study design;
Briest 2016	[Intensified Work-Related Rehabilitation Aftercare: Long-term Results of a Randomized Controlled Multicenter Trial]	Exclusion reason: Wrong population (not chronic and/or adult);	Non-English paper; Translation available
Brooke 2014	OUTCOMES OF MOTOR VEHICLE CRASHES WITH FRACTURE: A PILOT STUDY OF EARLY REHABILITATION INTERVENTIONS	Exclusion reason: Wrong population (not chronic and/or adult);
Brown 1992	Cost-effectiveness of a back school intervention for municipal employees	Exclusion reason: Wrong population (not chronic and/or adult);
Bruga 2019	Optimizing Financial and Rehabilitation Outcomes for Chronic Pain Claims: Utilizing Biopsychosocial Rehabilitation Programs	Exclusion reason: Wrong study design;	Background reading
Bultmann 2009	Coordinated and Tailored Work Rehabilitation: A Randomized Controlled Trial with Economic Evaluation Undertaken with Workers on Sick Leave Due to Musculoskeletal Disorders	Exclusion reason: Wrong population (not chronic and/or adult);
Burke 1994	Return to work/work retention outcomes of a functional restoration program. A multi-center, prospective study with a comparison group	Exclusion reason: Wrong population (not chronic and/or adult);
Callahan 1993	Work hardening for a client with low back pain	Exclusion reason: Wrong study design;	case report
Campello 2002	Physical and psychosocial predictors of work retention after a multidisciplinary rehabilitation program for non-specific low back pain patients	Exclusion reason: Wrong study design;	Grey lit e.g. conference abstract
Campello 2012	Implementation of a multidisciplinary program for active duty personnel seeking care for low back pain in a U.S. Navy Medical Center: a feasibility study	Exclusion reason: Wrong population (not chronic and/or adult);
Campello 2006	Work retention and nonspecific low back pain	Exclusion reason: Other; Lorna Booth (2023-05-03 18:35:11)(Select): author has replied and is going to try and dig out relevant info; Lorna Booth (2023-05-03 01:25:58)(Select): emailed author; Lorna Booth (2023-04-12 02:11:31)(Select): need to check if duration of pain was recorded ;	Author contacted	author unable to provide information needed
Carleton 2009	Waddell's symptoms as indicators of psychological distress, perceived disability, and treatment outcome	Exclusion reason: Wrong study design;
CAROSELLA 1994	FACTORS ASSOCIATED WITH EARLY DISCHARGE FROM A MULTIDISCIPLINARY WORK REHABILITATION PROGRAM FOR CHRONIC LOW-BACK-PAIN	Exclusion reason: Other; Lorna Booth (2023-05-03 01:14:28)(Select): contacted Corresponding author via researchgate as could not find an email address. Prof Feuerstein; Lorna Booth (2023-04-08 00:19:33)(Select): need to check if duration of pain was recorded, to get more detail on stress management component and whether results can be made available for chronic pain p's ;	Author contacted	should this be recorded as awaiting assessment?
Carriere 2017	Expectancies mediate the relationship between perceived injustice and return to work following whiplash injury: A 1-year prospective study	Exclusion reason: Wrong population (not chronic and/or adult);
Carriere 2015	Expectancies Mediate the Relations Among Pain Catastrophizing, Fear of Movement, and Return to Work Outcomes After Whiplash Injury	Exclusion reason: Wrong population (not chronic and/or adult);
Carriere 2015	The mediating role of expectancies on the relation between depression and return to work in whiplash-associated disorders.	Exclusion reason: Wrong study design;	Grey lit e.g. conference abstract
Caudill 1991	Decreased clinic use by chronic pain patients: response to behavioral medicine intervention	Exclusion reason: Wrong outcomes;
Chaleat-Valayer 2016	Long-term effectiveness of an educational and physical intervention for preventing low-back pain recurrence: a randomized controlled trial	Exclusion reason: Wrong population (not chronic and/or adult);
Champagne 2018	Effectiveness of an outpatient rehabilitation program with multidisciplinary approach on return to work for patients with non-specific chronic lombal pain.	Exclusion reason: Wrong study design;	Grey lit e.g. conference abstract
Chaory 2004	[Impact of functional restoration programs on fears, avoidance and beliefs in chronic low back pain patients]	Exclusion reason: Wrong outcomes;	Non-English paper; Translation available
Chapman-Day 2011	Preparing difficult clients to return to work	Exclusion reason: Wrong population (not chronic and/or adult);
Chatelier 1996	Occupational rehabilitation of patients with low back or scapular pain who perform manual handling activities.	Exclusion reason: Wrong study design;	Non-English paper; Translation available
Cheing 2014	Testing a Path-Analytic Mediation Model of How Motivational Enhancement Physiotherapy Improves Physical Functioning in Pain Patients	Exclusion reason: Wrong outcomes;
ChiCTR1900023789 2019	Baduanjin for prevention of recurrence of low back pain: a randomized controlled trial	Exclusion reason: Wrong study design;	Ongoing study
Chisala 2022	MEETING THE DEMANDS OF EMPLOYMENT: THE IMPACT AND REHABILITATION OF CHRONIC PAIN AND FATIGUE IN THE UK ARMED FORCES.	Exclusion reason: Wrong study design;	Grey lit e.g. conference abstract
Choi 2021	A Cross-Provider Healthcare Management Program for Musculoskeletal Disorders: Results of a Randomized Controlled Trial in 22 German Companies	Exclusion reason: No relevant psychological intervention;
Christensen 2003	Importance of the back-cafe concept to rehabilitation after lumbar spinal fusion: A randomized clinical study with a 2-year follow-up	Exclusion reason: No relevant psychological intervention;
Christensen 2016	Background, design and conceptual model of the cluster randomized multiple-component workplace study: FRamed Intervention to Decrease Occupational Muscle pain - "FRIDOM"	Exclusion reason: Wrong population (not chronic and/or adult);	Intervention design
Colombini 1996	Criteria for the reintegration in the job of workers with musculo-skeletal disorders of the upper limbs, based on preliminary practical experience.	Exclusion reason: Wrong study design;	Non-English paper
Conway 2020	Cognitive functional therapy (CFT)-based rehabilitation improves clinical outcomes in UK military personnel with persistent low back pain	Exclusion reason: Wrong outcomes;
Cooper 2018	Training peers to support older people with chronic low back pain following physiotherapy discharge: a feasibility study	Exclusion reason: Wrong study design;	Intervention design
Corey 1996	A limited functional restoration program for injured workers: A randomized trial.	Exclusion reason: Other; Lorna Booth (2023-05-30 22:19:46)(Select): author not replied; Lorna Booth (2023-05-03 01:49:37)(Select): sent message to 2nd author via researchgate ; Joanna McParland (2023-04-19 23:41:14)(Select): need to double check this is a chronic pain sample ; Lorna Booth (2023-04-05 23:04:02)(Select): ILL requested ;	Author contacted	awaiting assessment
Costa 2022	Telerehabilitation of acute musculoskeletal multi-disorders: prospective, single-arm, interventional study	Exclusion reason: Wrong population (not chronic and/or adult);
Costa 2022	Digital Rehabilitation for Acute Low Back Pain: A Prospective Longitudinal Cohort Study	Exclusion reason: Wrong population (not chronic and/or adult);
Costa 2022	Digital rehabilitation for hand and wrist pain: a single-arm prospective longitudinal cohort study	Exclusion reason: Wrong population (not chronic and/or adult);
Costa 2022	Impacts of Digital Care Programs for Musculoskeletal Conditions on Depression and Work Productivity: Longitudinal Cohort Study	Exclusion reason: Wrong population (not chronic and/or adult);
Cougot 2015	Chronic low back pain among French healthcare workers and prognostic factors of return to work (RTW): a non-randomized controlled trial	Exclusion reason: No relevant psychological intervention;
Crawford 2017	Women with insomnia and debilitating migraines: sequential administration of online treatment-the windsor study	Exclusion reason: Wrong study design;	Grey lit e.g. conference abstract
Critchley 2011	For sick-listed people with chronic low back pain, an integrated care programme costs society less and returns participants to work faster than usual management.	Exclusion reason: Wrong study design;
Dahl 2004	Acceptance and commitment therapy and the treatment of persons at risk for long-term disability resulting from stress and pain symptoms: A preliminary randomized trial	Exclusion reason: Wrong population (not chronic and/or adult);
Dale 2015	Responsiveness of a 1-Year Recall Modified DASH Work Module in Active Workers with Upper Extremity Musculoskeletal Symptoms	Exclusion reason: Wrong population (not chronic and/or adult);
Dannenmaier 2018	Return to Work after Disk Surgery - Influenced by Rehabilitation?	Exclusion reason: Wrong population (not chronic and/or adult);	Non-English paper; Translation available
deBuck 2006	Sick leave as a predictor of job loss in patients with chronic arthritis	Exclusion reason: Wrong population (not chronic and/or adult);
DeBuck 2005	A randomised comparison of a multidisciplinary job retention vocational rehabilitation programme with usual outpatient care in patients with chronic arthritis at risk for job loss	Exclusion reason: Wrong population (not chronic and/or adult);
deBuck 2005	Randomized comparison of a multidisciplinary job-retention vocational rehabilitation program with usual outpatient care in patients with chronic arthritis at risk for job loss	Exclusion reason: Wrong population (not chronic and/or adult);
DeCillis 2018	Implementation of a health diary for patients with fibromyalgia	Exclusion reason: Wrong study design;	Grey lit e.g. conference abstract
deMiranda 2023	Vocational Rehabilitation and Length of Stay at Work after Work-Related Musculoskeletal Disorders: A Longitudinal Study in Brazil	Exclusion reason: Wrong population (not chronic and/or adult);
dePaulaZavarizzi 2019	Grupos de trabalhadores acometidos por LER/DORT: relato de experiÃªncia	Exclusion reason: Wrong study design;	Non-English paper; Translation available
DeValk 2000	[Good results from a multidisciplinary and behavioral program for chronic back pain]	Exclusion reason: Wrong study design;	Non-English paper
Della-Posta 2006	Cognitive behavioural therapy increases re-employment of job seeking worker's compensation clients	Exclusion reason: Wrong population (not chronic and/or adult);
Demou 2016	A novel approach to early sickness absence management: The EASY (Early Access to Support for You) way	Exclusion reason: Wrong population (not chronic and/or adult);
Denny 1998	Predictors of return to work following a chronic pain rehabilitation program	Exclusion reason: Wrong study design;	thesis
Denny 1998	Predictors of return to work following a chronic pain rehabilitation program	Exclusion reason: Wrong study design;	thesis
Desthieux 2016	Functional restoration programs in patients with chronic low back pain and body composition: No change in muscle mass assessed through Dual X-ray absorptiometry in 94 patients, a monocenter longitudinal study	Exclusion reason: Wrong study design;	letter to editor
Diener 2006	Migraine at the workplace. [German]	Exclusion reason: No relevant psychological intervention;	Non-English paper; Translation available
Dijkstra 1997	The effectiveness of a behavioral treatment program for postwhiplash syndrome	Exclusion reason: Wrong population (not chronic and/or adult);	Non-English paper; Translation available
Dionne 1999	A comparison of pain, functional limitations, and work status indices as outcome measures in back pain research	Exclusion reason: Wrong study design; Lorna Booth (2023-04-11 19:13:50)(Select): intervention not detailed. Studies with this info is not included in our full text. going to check with Jo what to do before making a decision;
Donceel 1999	Return to work after surgery for lumbar disc herniation - A rehabilitation-oriented approach in insurance medicine	Exclusion reason: No relevant psychological intervention;
Donovan 2017	The Effect of a Workplace-Based Early Intervention Program on Work-Related Musculoskeletal Compensation Outcomes at a Poultry Meat Processing Plant	Exclusion reason: Wrong population (not chronic and/or adult);
DRKS00011302 2016	A combined pain competence and depression prevention training in inpatient multidisciplinary orthopaedic rehabilitation (Debora II)	Exclusion reason: Wrong study design;	Ongoing study; Unable to access full text
DRKS00015120 2018	BGM-innovativ - Workplace, cross-provider Healthcare management of company health insurance funds	Exclusion reason: Wrong study design;	Ongoing study - protocol
DuBois 2012	Guiding Low Back Claimants to Work A Randomized Controlled Trial	Exclusion reason: No relevant psychological intervention; Joanna McParland (2023-04-21 17:55:15)(Select): need to check duration of pain;	Contact author
Duplan 1994	Multifactorial and interdisciplinary approach of low back patients with facet syndrome.	Exclusion reason: Cannot access full text;	Unable to access full text
Durand 2011	Relationship between the margin of manoeuvre and the return to work after a long-term absence due to a musculoskeletal disorder: an exploratory study	Exclusion reason: Wrong study design; Lorna Booth (2023-04-12 21:21:56)(Select): need to check previous studies for intervention content ; Lorna Booth (2023-03-08 01:44:46)(Screen): unsure what this is about - need to read full text;
Durand 2008	Exploratory study on the discourse of an interdisciplinary team on workers' trajectories during a return-to-work programme	Exclusion reason: Wrong study design;
Dutmer 2019	Personal and Societal Impact of Low Back Pain: The Groningen Spine Cohort	Exclusion reason: Wrong study design;
Ebinger 2002	Prediction of return to work in patients suffering from musculoskeletal disorders 1-2 years after inpatient rehabilitation.	Exclusion reason: Wrong population (not chronic and/or adult);	Non-English paper; Translation available
Edelman 1984	Behavioral management of chronic pain: Assessing benefits of an outpatient rehabilitation program	Exclusion reason: Wrong study design;	Grey lit e.g. conference abstract
EhlebrachtKonig 2008	Patient education in the early treatment of ankylosing spondylitis and related forms of spondyloarthritis.	Exclusion reason: Wrong population (not chronic and/or adult);	Non-English paper; Translation available
Eichler 2019	The Effectiveness of Telerehabilitation as a Supplement to Rehabilitation in Patients After Total Knee or Hip Replacement: Randomized Controlled Trial	Exclusion reason: Wrong population (not chronic and/or adult);
Ejlertsson 1997	Short-term and long-term effects of an outpatient rehabilitation program for patients with musculoskeletal disorders	Exclusion reason: Wrong population (not chronic and/or adult);
EKBERG 1994	CONTROLLED 2-YEAR FOLLOW-UP OF REHABILITATION FOR DISORDERS IN THE NECK AND SHOULDERS	Exclusion reason: Wrong population (not chronic and/or adult);
Ekberg 1996	Long-term sickness absence due to musculoskeletal disorders: the necessary intervention of work conditions	Exclusion reason: Wrong population (not chronic and/or adult);
Elkayam 1996	Multidisciplinary approach to chronic back pain: Prognostic elements of the outcome	Exclusion reason: Wrong outcomes;
Elvsashagen 2009	Does early intervention by a specialist in physical medicine and rehabilitation reduce the duration of long term sick leave among persons with musculoskeletal diseases?.	Exclusion reason: Wrong population (not chronic and/or adult);	Non-English paper; Translation available
Emilson 2015	A 10 year follow-up of tailored behavioural treatment and exercise based physiotherapy in persistent musculoskeletal pain	Exclusion reason: Wrong study design;	Grey lit e.g. conference abstract
Engebretsen 2020	Patients with shoulder pain referred to specialist care; treatment, predictors of pain and disability, emotional distress, main symptoms and sick-leave: a cohort study with a six-months follow-up	Exclusion reason: No relevant psychological intervention;
Estlander 1991	Effects and follow-up of a multimodal treatment program including intensive physical training for low back pain patients.	Exclusion reason: Wrong study design;	Grey lit e.g. conference abstract (poster)
Eyles 2021	Examining patient activation and other factors associated with changes in pain and function following best evidence osteoarthritis care	Exclusion reason: Wrong outcomes;
Falasinnu 2023	Factors Associated With the Initiation and Retention of Patients With Lupus in the Chronic Disease Self-Management Program	Exclusion reason: Wrong population (not chronic and/or adult);
Fauser 2020	Work-Related Medical Rehabilitation in Patients with Musculoskeletal Disorders: a Propensity-Score-Analysis	Exclusion reason: Wrong population (not chronic and/or adult);	Non-English paper; Translation available
Fechtner 2018	Effects of rehabilitation aftercare on work participation in patients with musculoskeletal disorders: a propensity score-matched analysis	Exclusion reason: No relevant psychological intervention;
Fechtner 2017	Outpatient vs. Inpatient Rehabilitation: Findings of a Propensity Score Matched Analysis	Exclusion reason: Wrong population (not chronic and/or adult);	Non-English paper; Translation available
Fehrmann 2023	Do the WHO-ICF personal factors "age" and "sex" impact limited activity and restricted participation category profiles differently between younger and older women and men in multimodal chronic back pain rehabilitation?	Exclusion reason: Wrong outcomes;
Fehrmann 2017	Comparisons in Muscle Function and Training Rehabilitation Outcomes Between Avoidance-Endurance Model Subgroups	Exclusion reason: No relevant psychological intervention;
Feuerstein 2000	Multicomponent intervention for work-related upper extremity disorders	Exclusion reason: Wrong population (not chronic and/or adult);
FEUERSTEIN 1994	CHRONIC BACK PAIN AND WORK DISABILITY - VOCATIONAL OUTCOMES FOLLOWING MULTIDISCIPLINARY REHABILITATION	Exclusion reason: Wrong study design;	Background reading
Field 2007	Lower back pain and sleep disturbance are reduced following massage therapy	Exclusion reason: No relevant psychological intervention;
Fishbain 1999	Prediction of "intent", "discrepancy with intent", and "discrepancy with nonintent" for the patient with chronic pain to return to work after treatment at a pain facility	Exclusion reason: Wrong outcomes;
Fishbain 1996	"Movement" in work status after pain facility treatment	Exclusion reason: Other; Lorna Booth (2023-05-30 22:20:19)(Select): author not replied; Lorna Booth (2023-05-02 21:22:22)(Select): contacted author via researchgate; Lorna Booth (2023-04-12 23:36:05)(Select): contact author for more info on pain facility treatment ; Lorna Booth (2023-03-06 22:07:07)(Screen): unsure what is included in pain facility treatment - need to read more ;	Author contacted	awaiting assessment?
Fishbain 1999	Validity of the dictionary of occupational titles residual functional capacity battery	Exclusion reason: Wrong study design;
Fishbain 2005	Multidisciplinary pain facility treatment outcome for pain-associated fatigue	Exclusion reason: Wrong outcomes;
Fisker 2022	Effects of an early multidisciplinary intervention on sickness absence in patients with persistent low back pain-a randomized controlled trial	Exclusion reason: Wrong population (not chronic and/or adult);	Contact author
Fjorback 2013	Mindfulness therapy for somatization disorder and functional somatic syndromes: Analysis of economic consequences alongside a randomized trial	Exclusion reason: Wrong population (not chronic and/or adult);
Fjorback 2012	Mindfulness and bodily distress	Exclusion reason: Wrong study design;	thesis
Font 2019	Effectiveness of a multi-faceted intervention to prevent musculoskeletal pain in nurses and aides: results of a cluster-randomized controlled trial	Exclusion reason: Wrong study design;	Grey lit e.g. conference abstract
Fontana 2017	Resolving Psychosocial Issues Affecting Return-to-Work Cases Through Work Hardening	Exclusion reason: Cannot access full text;	Unable to access abstract; Unable to access full text
Forsbrand 2020	Long-term effects on function, health-related quality of life and work ability after structured physiotherapy including a workplace intervention. A secondary analysis of a randomised controlled trial (WorkUp) in primary care for patients with neck and/or	Exclusion reason: Wrong population (not chronic and/or adult);
Franz 2017	Effectiveness of Directional Preference to Guide Management of Low Back Pain in Canadian Armed Forces Members: A Pragmatic Study	Exclusion reason: No relevant psychological intervention;
Frederiksen 2017	Can group-based reassuring information alter low back pain behavior? A cluster-randomized controlled trial	Exclusion reason: Wrong population (not chronic and/or adult);
Fries 1998	Reducing need and demand for medical services in high-risk persons - A health education approach	Exclusion reason: Wrong population (not chronic and/or adult);
Furunes 2017	Lumbar total disc replacement: predictors for long-term outcomes	Exclusion reason: Wrong study design;	Grey lit e.g. conference abstract
Furunes 2018	Lumbar total disc replacement: predictors for long-term outcome	Exclusion reason: No relevant psychological intervention;
Gabbe 2021	Long-term outcomes of major trauma with unstable open pelvic fractures: A population-based cohort study.	Exclusion reason: Wrong population (not chronic and/or adult);
Gallagher 1989	Determinants of return-to-work among low back pain patients	Exclusion reason: No relevant psychological intervention;	Author contacted
Gallice 2010	Multidisciplinary programs and chronic low back pain: concepts and practical aspects. Part 2: in practice	Exclusion reason: Wrong outcomes; Lorna Booth (2023-04-21 21:24:04)(Select): ILL ordered;	Non-English paper; Translation available
Garcy 1996	Recurrent or new injury outcomes after return to work in chronic disabling spinal disorders - Tertiary prevention efficacy of functional restoration treatment	Exclusion reason: Wrong population (not chronic and/or adult);
Garg 2021	Recovery from refractory chronic fatigue syndrome with CBT and modafinil	Exclusion reason: Wrong study design;
Gatchel 2010	Testing minimal clinically important difference: consensus or conundrum?	Exclusion reason: Wrong population (not chronic and/or adult);
Gatchel 1999	The association of the SF-36 health status survey with 1-year socioeconomic outcomes in a chronically disabled spinal disorder population	Exclusion reason: Wrong population (not chronic and/or adult);	Contact author
Gatchel 2005	Are Gender, Marital Status or Parenthood Risk Factors for Outcome of Treatment for Chronic Disabling Spinal Disorders? [References].	Exclusion reason: Wrong population (not chronic and/or adult);
Gatchel 2006	The Pain Disability Questionnaire: Relationship to One-Year Functional and Psychosocial Rehabilitation Outcomes	Exclusion reason: Wrong population (not chronic and/or adult);
GILL 1994	LOW-BACK-PAIN - PROGRAM DESCRIPTION AND OUTCOME IN A CASE SERIES	Exclusion reason: Wrong population (not chronic and/or adult); Joanna McParland (2023-04-21 19:28:07)(Select): check chronic pain status;	Contact author
Gilpin 2019	A theoretically guided approach to identifying predictors of treatment outcome in Contextual Cognitive Behavioural Therapy for chronic pain	Exclusion reason: Wrong outcomes;
Gismervik 2020	Inpatient multimodal occupational rehabilitation reduces sickness absence among individuals with musculoskeletal and common mental health disorders: a randomized clinical trial	Exclusion reason: Wrong population (not chronic and/or adult);
GlomsrÃ¸d 2001	"Active back school", prophylactic management for low back pain: three-year follow-up of a randomized, controlled trial	Exclusion reason: No relevant psychological intervention;
Goodman 2005	Evaluation of an occupational rehabilitation program	Exclusion reason: Wrong population (not chronic and/or adult);
Grahn 2000	Motivation as a predictor of changes in quality of life and working ability in multidisciplinary rehabilitation - A two-year follow-up of a prospective controlled study in patients with prolonged musculoskeletal disorders	Exclusion reason: Other; Lorna Booth (2023-05-05 21:46:15)(Select): Message delivery failed. Looks like employment ended 2021. have resent using b.grahn@1tkrono-berg.se. This also failed; Lorna Booth (2023-05-03 19:21:02)(Select): emailed author 03.05.23; Lorna Booth (2023-04-14 20:20:50)(Select): need to check if duration of pain was recorded ; Lorna Booth (2023-04-14 20:19:55)(Select): this is …	Author contacted	awaiting assessment?
Grahn 1998	Effects of a multidisciplinary rehabilitation programme on health-related quality of life in patients with prolonged musculoskeletal disorders: a 6-month follow-up of a prospective controlled study	Exclusion reason: Other; Lorna Booth (2023-05-05 21:47:57)(Select): Message delivery failed. Looks like employment ended 2021. have resent using b.grahn@1tkrono-berg.se. This also failed; Lorna Booth (2023-05-03 19:21:26)(Select): emailed author 03.05.23; Lorna Booth (2023-04-14 20:25:28)(Select): see #4121; Lorna Booth (2023-04-14 20:24:21)(Select): need to check if duration of pain was recorded…	Author contacted	awaiting assessment?
GRONBLAD 1994	RELATIONSHIP OF THE PAIN DISABILITY INDEX (PDI) AND THE OSWESTRY DISABILITY QUESTIONNAIRE (ODQ) WITH 3 DYNAMIC PHYSICAL TESTS IN A GROUP OF PATIENTS WITH CHRONIC LOW-BACK AND LEG PAIN	Exclusion reason: No relevant psychological intervention;
Gross 2014	A cluster randomized clinical trial comparing functional capacity evaluation and functional interviewing as components of occupational rehabilitation programs	Exclusion reason: Wrong population (not chronic and/or adult);
Gross 2017	Motivational Interviewing Improves Sustainable Return to Work in Injured Workers After Rehabilitation: A Cluster Randomized Controlled Mal	Exclusion reason: Wrong population (not chronic and/or adult);
Gross 2012	What is the rate of functional improvement during occupational rehabilitation in workers' compensation claimants? [References].	Exclusion reason: Wrong population (not chronic and/or adult);
Gross 2021	Characteristics and Prognostic Factors for Return to Work in Public Safety Personnel with Work-Related Posttraumatic Stress Injury Undergoing Rehabilitation	Exclusion reason: Wrong population (not chronic and/or adult);
Grovle 2012	Prognostic factors for return to work in patients with sciatica.	Exclusion reason: Wrong study design;	Grey lit e.g. conference abstract
Grunert 1990	Thermal self-regulation for pain control in reflex sympathetic dystrophy syndrome	Exclusion reason: Wrong study design;	Grey lit e.g. conference abstract
Guobis 1983	[Efficacy and organizational aspects of rehabilitation of patients with rheumatic joint diseases]	Exclusion reason: Wrong study design;	Non-English paper
Gustafsson 2013	PSYCHOLOGICAL FACTORS ARE RELATED TO RETURN TO WORK AMONG LONG-TERM SICKNESS ABSENTEES WHO HAVE UNDERGONE A MULTIDISCIPLINARY MEDICAL ASSESSMENT	Exclusion reason: Wrong population (not chronic and/or adult);
Guy 2020	Learned pacing for adults with chronic pain: A randomised controlled trial feasibility study	Exclusion reason: Wrong outcomes;
Haak 2008	The effect of Qigong on Fibromyalgia (FMS): A controlled randomized study.	Exclusion reason: Wrong population (not chronic and/or adult);
Hadjistavropoulos 2001	Using outcome evaluations to assess interdisciplinary acute and chronic pain programs	Exclusion reason: Wrong study design;
Hagen 2010	Adding a physical exercise programme to brief intervention for low back pain patients did not increase return to work	Exclusion reason: No relevant psychological intervention; Evangelia Demou (2023-05-06 21:53:01)(Select): no psychological intervention;
Haldorsen 1998	Multimodal cognitive behavioral treatment of patients sicklisted for musculoskeletal pain: a randomized controlled study	Exclusion reason: Other; Lorna Booth (2023-05-05 21:57:33)(Select): Message delivery failed. This was most recent email found. Emailed using e.haldorsen@haukeland.no. This also failed; Lorna Booth (2023-05-03 19:31:27)(Select): emailed author 03.05.23; Joanna McParland (2023-04-28 20:36:22)(Select): need to check duration of pain; Lorna Booth (2023-04-05 23:55:01)(Select): ILL requested; Lorna Bo…	Author contacted	awaiting assessment
Haldorsen 1998	Predictors for outcome of a multi-modal cognitive behavioural treatment program for low back pain patients - a 12-month follow-up study	Exclusion reason: Other; Lorna Booth (2023-05-05 21:57:13)(Select): Message delivery failed. This was most recent email found. Emailed using e.haldorsen@haukeland.no. This also failed; Lorna Booth (2023-05-03 19:32:10)(Select): emailed author 03.05.23; Lorna Booth (2023-04-14 21:04:40)(Select): need to check if duration of pain was recorded see#2897;	Author contacted	awaiting assessment
Hammond 2017	Job retention vocational rehabilitation for employed people with inflammatory arthritis (WORK-IA): a feasibility randomized controlled trial	Exclusion reason: Wrong population (not chronic and/or adult);
Hammond 2014	Work rehabilitation in inflammatory arthritis: a pilot randomised controlled trial	Exclusion reason: Wrong study design;	conference abstract
Hansen 2016	Cognitive and somatic intervention-A non randomized clinical trial. [Norwegian]	Exclusion reason: Wrong population (not chronic and/or adult);	Non-English paper; Translation available. Less than 75% had pain
Hara 2018	Randomized Controlled Trial of Adding Telephone Follow-Up to an Occupational Rehabilitation Program to Increase Work Participation	Exclusion reason: Wrong population (not chronic and/or adult);
Harding 1998	Activities training: Integrating behavioral and cognitive methods with physiotherapy in pain management.	Exclusion reason: Wrong study design;	Background reading
Hardison 2017	Factors Associated With Success in an Occupational Rehabilitation Program for Work-Related Musculoskeletal Disorders	Exclusion reason: Wrong population (not chronic and/or adult);
Harkapaa 1996	Outcome of rehabilitation programmes for employees with lowered working capacity	Exclusion reason: Wrong population (not chronic and/or adult); ;
Harris 1991	Multidisciplinary treatment of pain in a small rural community.	Exclusion reason: Other; Lorna Booth (2023-05-30 22:22:01)(Select): author not replied; Lorna Booth (2023-05-10 20:55:28)(Select): unable to contact author. can't find an email address; Joanna McParland (2023-05-05 17:46:03)(Select): need average pain duration; Lorna Booth (2023-04-21 21:26:54)(Select): ILL ordered;	Contact author	awaiting assessment?
Harth 2008	Evaluating the effectiveness of a patient-oriented hand rehabilitation programme	Exclusion reason: Wrong population (not chronic and/or adult);
Hartzell 2014	Use of the pain disability questionnaire (PDQ) to assess self-reported disability in a functional restoration program.	Exclusion reason: Wrong study design;	Grey lit e.g. conference abstract
Hartzell 2015	Examination of pain drawing utility, responsiveness, and one-year outcomes prediction in a chronic disabling occupational spinal disorder (CDOSD) population.	Exclusion reason: Wrong study design;	Grey lit e.g. conference abstract
Hasenbring 1993	[Endurance strategies-a neglected phenomenon in the research and therapy of chronic pain?]	Exclusion reason: Wrong population (not chronic and/or adult); Lorna Booth (2023-04-06 00:02:44)(Select): ILL requested; Lorna Booth (2023-04-04 23:32:54)(Select): have requested full text via Researchgate;	Non-English paper; Translation available	awaiting assessment?
Hass 2018	Medical-Professional Rehabilitation After Cancer-2-Years Experience and Evaluation of a Multimodal Rehabilitation Concept	Exclusion reason: Wrong population (not chronic and/or adult);	Non-English paper; Translation available
Hazard 2000	A controlled trial of an educational pamphlet to prevent disability after occupational low back injury	Exclusion reason: Wrong population (not chronic and/or adult);
Heidari 2018	Evaluation of the short-term effects of recovery tools in the rehabilitation of chronic back pain: a feasibility study	Exclusion reason: Wrong outcomes;
Heijbel 2013	Implementation of a rehabilitation model for employees on long-term sick leave in the public sector: Difficulties, counter-measures, and outcomes	Exclusion reason: Wrong population (not chronic and/or adult);
HeikkilÃ¤ 1998	Predictive factors for the outcome of a multidisciplinary pain rehabilitation programme on sick-leave and life satisfaction in patients with whiplash trauma and other myofascial pain: a follow-up study	Exclusion reason: Other; Lorna Booth (2023-05-30 22:22:25)(Select): author not replied; Lorna Booth (2023-05-03 19:54:53)(Select): contacted author via researchgate; Lorna Booth (2023-04-14 22:40:17)(Select): need to check if duration of pain was recorded when p's entered the programme ;	Author contacted	awaiting assessment?
Heinrich 2009	Effectiveness of physical training for self-employed persons with musculoskeletal disorders: a randomized controlled trial	Exclusion reason: Other; Lorna Booth (2023-05-05 22:03:36)(Select): Not delivered. Sent to other corresponding author birgitte.blatter@tno.nl. This also failed. Could not find more recent email. ; Lorna Booth (2023-05-03 20:13:02)(Select): emailed author 03.05.23; Lorna Booth (2023-04-14 22:46:47)(Select): need to check if duration of pain was recorded ;	Author contacted	awaiting assessment?
Heiskanen 2012	Multidisciplinary pain treatment - Which patients do benefit?	Exclusion reason: Wrong outcomes;
Henchoz 2010	Functional multidisciplinary rehabilitation versus outpatient physiotherapy for non specific low back pain: randomized controlled trial	Exclusion reason: Other; Paulina Wegrzynek (2023-05-10 04:13:16)(Select): I excluded based on no available data from the author as per Lorna's comment; Lorna Booth (2023-05-09 20:27:56)(Select): author messaged back to say he does not have any data for this study anymore. ; Lorna Booth (2023-05-03 20:20:54)(Select): contacted author via Researchgate ; Lorna Booth (2023-04-14 22:56:19)(Select): co…	Author contacted	awaiting assessment?
Heymans 2004	Back schools in occupational health care: Design of a randomized controlled trial and cost-effectiveness study	Exclusion reason: Wrong study design;	Ongoing study
Hilton 2017	Longitudinal employment outcomes of an early intervention vocational rehabilitation service for people admitted to rehabilitation with a traumatic spinal cord injury	Exclusion reason: Wrong population (not chronic and/or adult);
Hlobil 2005	The effects of a graded activity intervention for low back pain in occupational health on sick leave, functional status and pain: 12-month results of a randomized controlled trial	Exclusion reason: No relevant psychological intervention;
Hochheim 2021	Cost-effectiveness analysis of a chronic back pain multidisciplinary biopsychosocial rehabilitation (MBR) compared to standard care for privately insured in Germany	Exclusion reason: No relevant psychological intervention;
Hoevenaars 2022	Non-surgical treatment for adult spinal deformity: results of an intensive combined physical and psychological programme for patients with adult spinal deformity and chronic low back pain-a treatment-based cohort study.	Exclusion reason: Wrong outcomes;
Holden 2010	Can the Fear-Avoidance Beliefs Questionnaire predict work status in people with work-related musculoskeltal disorders?	Exclusion reason: Wrong population (not chronic and/or adult);
Hoopmann 2001	[Effect of a back education program by the Lower Saxony AOK in response to the development of health related quality of life and occupational disability]	Exclusion reason: No relevant psychological intervention;	Non-English paper; Translation available
Hoosain 2022	Workplace-based rehabilitation with garment workers: A multiple case study	Exclusion reason: Wrong study design; Lorna Booth (2023-03-10 22:38:26)(Screen): unclear if has a psychological component;
Houghton 1996	Symptomatology, quality of life and economic features of irritable bowel syndrome--the effect of hypnotherapy	Exclusion reason: Other; Lorna Booth (2023-05-30 22:22:56)(Select): author not replied; Lorna Booth (2023-05-03 22:32:03)(Select): emailed corresponding author Peter Whorwell 03.05.23; Lorna Booth (2023-04-24 18:53:56)(Select): need to check if duration of pain was recorded ; Lorna Booth (2023-04-06 00:24:17)(Select): ILL requested ; Lorna Booth (2023-04-05 21:49:42)(Select): have requested full …	Author contacted	awaiting assessment?
Hoving 2014	E-health to improve work functioning in employees with rheumatoid arthritis in rheumatology practice: A feasibility study.	Exclusion reason: Wrong population (not chronic and/or adult);
Howard 2011	Prevalence, risk factors and treatment outcomes for various musculoskeletal sites associated with the development of chronic occupational disability	Exclusion reason: Wrong study design;	thesis
Howard 2010	Prevalence, risk factors and treatment outcomes for various musculoskeletal sites associated with the development of chronic occupational disability	Exclusion reason: Wrong study design;	Grey lit e.g. conference abstract
Howard 2010	Fibromyalgia syndrome in chronic disabling occupational musculoskeletal disorders: prevalence, risk factors, and posttreatment outcomes	Exclusion reason: Wrong population (not chronic and/or adult);
Hunter 2006	Evaluation of a functional restoration programme in chronic low back pain	Exclusion reason: No relevant psychological intervention;
Huppe 2006	Offering multidisciplinary medical rehabilitation to workers with work disability due to musculoskeletal disorders: Results of randomized controlled trial	Exclusion reason: Wrong population (not chronic and/or adult);	Non-English paper; Translation available
Hurri 1989	The Swedish back school in chronic low back pain. Part I. Benefits	Exclusion reason: No relevant psychological intervention;
Hutting 2015	A self-management programme for employees with complaints of the arm, neck, or shoulder: short and middle term effects	Exclusion reason: Wrong study design;	Grey lit e.g. conference abstract (poster)
Hutton 2023	The burden of Chronic Pelvic Pain (CPP): Costs and quality of life of women and men with CPP treated in outpatient referral centers	Exclusion reason: Wrong study design;
Ibrahim 2021	Assessment of multidisciplinary intervention of occupational medicine and physiotherapy on return to work of patients with musculoskeletal disorders.	Exclusion reason: Wrong study design;	Grey lit e.g. conference abstract
Iles 2012	Multi-Faceted Case Management: Reducing Compensation Costs of Musculoskeletal Work Injuries in Australia	Exclusion reason: Wrong study design;
Indahl 1998	Five-year follow-up study of a controlled clinical trial using light mobilization and an informative approach to low back pain	Exclusion reason: Wrong population (not chronic and/or adult);
InfanteRivard 1997	Relapse and short sickness absence for back pain in the six months after return to work.	Exclusion reason: Wrong population (not chronic and/or adult);
Infante-Rivard 1996	Prognostic factors for return to work after a first compensated episode of back pain	Exclusion reason: Wrong population (not chronic and/or adult);
Ingemarsson 1997	Risk of long-term disability among patients with back pain	Exclusion reason: Wrong population (not chronic and/or adult);
Irvine 2015	Mobile-Web app to self-manage low back pain: Randomized controlled trial	Exclusion reason: Wrong population (not chronic and/or adult);
ISRCTN11875357 2019	Management of low back pain in occupational health care using an approach that considers biological, psychological, and social factors	Exclusion reason: Wrong study design;	Ongoing study
ISRCTN38768940 2007	Assessment of socioeconomic impact of rheumatological care to patients with temporary work disability of musculoskeletal origin	Exclusion reason: Wrong study design;	Ongoing study
ISRCTN41520665 2010	Working Well with Back Pain - Phase 2	Exclusion reason: Wrong study design;	Ongoing study
ISRCTN51739408 2011	Comparing a multidisciplinary intervention and brief intervention and two exercise regimes in sick-listed employees with shoulder or neck pain	Exclusion reason: Wrong study design;	Ongoing study
ISRCTN55197693 2007	Randomised comparison of a multidisciplinary job-retention vocational rehabilitation program with usual outpatient care in patients with chronic arthritis at risk for job loss	Exclusion reason: Wrong population (not chronic and/or adult);
ISRCTN85437524 2022	What is the effectiveness and cost-effectiveness of using individual supported employment placements to help people with persistent pain to return to work?	Exclusion reason: Wrong study design;	Ongoing study
ISRCTN88676585 2005	Cost-effectiveness of multidisciplinary treatment in sick-listed patients with upper extremity musculoskeletal disorders: a randomized, controlled trial with one-year follow-up	Exclusion reason: Wrong study design;
ISRCTN96836577 2016	Improved management of patients with fibromyalgia: implementation and evaluation of an integrated care model	Exclusion reason: Wrong study design;	Ongoing study
JÃ¸rgensen 2011	Effects on musculoskeletal pain, work ability and sickness absence in a 1-year randomised controlled trial among cleaners	Exclusion reason: Wrong population (not chronic and/or adult);
Jackel 2004	Inpatient rehabilitation of patients with fibromyalgia: Concept and results.	Exclusion reason: Wrong population (not chronic and/or adult);	Non-English paper; Translation available
Jacobsen 2014	The Role of Stress in Absenteeism: Cortisol Responsiveness among Patients on Long-Term Sick Leave	Exclusion reason: No relevant psychological intervention;
Jacobsen 2020	Metacognitive Beliefs as Predictors of Return to Work After Intensive Return-to-Work Rehabilitation in Patients With Chronic Pain, Chronic Fatigue and Common Psychological Disorders: Results From a Prospective Trial	Exclusion reason: Wrong population (not chronic and/or adult);
Janela 2022	Digital Rehabilitation for Elbow Pain Musculoskeletal Conditions: A Prospective Longitudinal Cohort Study	Exclusion reason: Wrong population (not chronic and/or adult);
Jensen 2013	A two-year follow-up on a program theory of return to work intervention	Exclusion reason: Wrong population (not chronic and/or adult);
Jensen 2012	Sustainability of return to work in sick-listed employees with low-back pain. Two-year follow-up in a randomized clinical trial comparing multidisciplinary and brief intervention	Exclusion reason: Wrong population (not chronic and/or adult);
Jensen 2013	Cost-Effectiveness and Cost-Benefit Analyses of a Multidisciplinary Intervention Compared With a Brief Intervention to Facilitate Return to Work in Sick-Listed Patients With Low Back Pain	Exclusion reason: Wrong population (not chronic and/or adult); ;
Jensen 2011	One-year follow-up in employees sick-listed because of low back pain: randomized clinical trial comparing multidisciplinary and brief intervention	Exclusion reason: Wrong population (not chronic and/or adult); ;
Jensen 2006	Effects of rehabilitation after 7 years: Evaluation of two rehabilitation programs in Sweden.	Exclusion reason: Other; Lorna Booth (2023-05-30 22:24:15)(Select): author not replied; Lorna Booth (2023-05-03 21:28:36)(Select): emailed author 03.05.23; Lorna Booth (2023-04-28 19:39:18)(Select): Participate All individuals who were referred to the participating clinics between 1995 and 1997 and who met the inclusion criteria were offered participation in the study (n=275). Inclusion criteria …	Author contacted; Non-English paper; Translation available	awaiting assessment?
Jensen 2012	Counselling low-back-pain patients in secondary healthcare: a randomised trial addressing experienced workplace barriers and physical activity	Exclusion reason: Other; Lorna Booth (2023-05-05 22:08:49)(Select): Message delivery failed. Could not find more up to date email; Lorna Booth (2023-05-03 21:24:37)(Select): emailed author 03.05.23; Lorna Booth (2023-04-17 19:27:11)(Select): need to check if duration of pain was recorded ;	Author contacted	awaiting assessment?
Jensen 2013	Prediction model for unsuccessful return to work after hospital-based intervention in low back pain patients	Exclusion reason: Wrong population (not chronic and/or adult);
Johansen 2019	Occupational Rehabilitation Is Associated With Improvements in Cognitive Functioning	Exclusion reason: Wrong population (not chronic and/or adult);
Johansen 2016	Changes in cognitive functioning in sick-listed participants in occupational rehabilitation: A feasibility study	Exclusion reason: Wrong population (not chronic and/or adult);
Johnsen 2019	Effect of Reassuring Information About Musculoskeletal and Mental Health Complaints at the Workplace: a Cluster Randomized Trial of the atWork Intervention	Exclusion reason: Wrong population (not chronic and/or adult);
Jonsson 2019	The Better Management of Patients with Osteoarthritis Program: Outcomes after evidence-based education and exercise delivered nationwide in Sweden	Exclusion reason: No relevant psychological intervention;
Jordan 1998	Should extended disability be an exclusion criterion for tertiary rehabilitation? Socioeconomic outcomes of early versus late functional restoration in compensation spinal disorders...including commentary by Bendix T and Bendix AF	Exclusion reason: Wrong population (not chronic and/or adult);
Joss 2011	The role of functional capacity evaluations in occupational therapy vocational evaluations	Exclusion reason: Wrong study design;
Jousset 2004	Effects of functional restoration versus 3 hours per week physical therapy: A randomized controlled study	Exclusion reason: No relevant psychological intervention;
KÃ¼pper-Nybelen 2003	[The prognostic value of variables from the quality assurance program and of the rehabilitation-discharge report of the LVA Baden-WÃ¼rttemberg for early retirement: results of a retrospective cohort-study]	Exclusion reason: Wrong population (not chronic and/or adult);	Non-English paper; Translation available
Kadowaki 2021	Education of the primary health care staff based on acceptance and commitment therapy is associated with reduced sick leave in a prospective controlled trial	Exclusion reason: Wrong population (not chronic and/or adult);
Kaiser 2008	Functional outcomes after arthroplasty of the distal radioulnar joint and hand therapy: a case series	Exclusion reason: Wrong study design;
Kaiser 2001	The impact of psychosocial 'markers' on the outcome of rehabilitation	Exclusion reason: Wrong population (not chronic and/or adult);
Karrholm 2008	Systematic co-operation between employer, occupational health service and social insurance office: A 6-year follow-up of vocational rehabilitation for people on sick-leave, including economic benefits	Exclusion reason: Wrong population (not chronic and/or adult);
Karrholm 2006	Effects on work resumption of a co-operation project in vocational rehabilitation. Systematic, multi-professional, client-centred and solution-oriented co-operation.	Exclusion reason: Wrong population (not chronic and/or adult);
Keel 1997	[Long-term follow-up after participation in an integrated group treatment program for patients with intractable musculoskeletal pain]	Exclusion reason: Wrong outcomes;	Non-English paper; Translation available
Kessemeier 2017	Psychometric Features of the Readiness for Return to Work Scale for Patients in Psychosomatic Rehabilitation	Exclusion reason: Cannot access full text;	Unable to access full text
Keysor 2016	Efficacy of a work disability prevention program for people with rheumatic and musculoskeletal conditions: a randomized controlled trial	Exclusion reason: Wrong study design;	Grey lit e.g. conference abstract
Keysor 2018	Efficacy of a Work Disability Prevention Program for People with Rheumatic and Musculoskeletal Conditions: A Single-Blind Parallel-Arm Randomized Controlled Trial	Exclusion reason: No relevant psychological intervention;
Kim 2018	Effect of Korean Rehabilitation Services on Work Resumption by Occupational Segments	Exclusion reason: Wrong population (not chronic and/or adult);
Klinger 1999	Follow-up results of an in patient behavioral pain treatment program	Exclusion reason: Wrong outcomes;	Non-English paper; Translation available
Knapp 2015	Work-related rehabilitation aftercare for patients with musculoskeletal disorders: results of a randomized-controlled multicenter trial	Exclusion reason: Wrong population (not chronic and/or adult);
Koch 2014	Evaluation of the Back College for nursing staff	Exclusion reason: Wrong population (not chronic and/or adult);
Kold 2016	"Mindfulness-based psychological intervention for coping with pain in endometriosis": Corrigendum	Exclusion reason: Wrong study design;	Erratum/correction
Kong 2012	Prediction of Return to Work Outcomes Under an Injured Worker Case Management Program	Exclusion reason: Wrong population (not chronic and/or adult);
Kool 2002	Predictive tests for non-return to work in patients with chronic low back pain	Exclusion reason: Wrong study design;
Kores 1990	Predicting outcome of chronic pain treatment via a modified self-efficacy scale	Exclusion reason: Wrong outcomes;
KRAJNC 1991	TREATMENT OF LOW-BACK-PAIN IN THE SPA MORAVSKE TOPLICE	Exclusion reason: No relevant psychological intervention;
Krischak 2013	[Return to work after total hip arthroplasty]	Exclusion reason: Wrong population (not chronic and/or adult);	Non-English paper; Translation available
Kusma 2019	The Back College for nurses - an evaluation of intermediate effects	Exclusion reason: Other; Lorna Booth (2023-05-30 20:44:42)(Select): author replied: We assessed current back pain by asking: â€žIf you rate the worst back pain imaginable as 10 points and no back pain as 0. How many points do you assign to your current back pain? Please tick the corresponding number.â€œ we only recorded the current pain and not the duration of the pain; Lorna Booth (2023-05-03 21…	Author contacted	think this should be wrong population
Kvam 2015	Importance of Participation in Major Life Areas Matters for Return to Work	Exclusion reason: Wrong population (not chronic and/or adult);
LÃ¸nn 1999	Active back school: prophylactic management for low back pain. A randomized, controlled, 1-year follow-up study	Exclusion reason: No relevant psychological intervention;
LÃ¶bner 2014	Inpatient or outpatient rehabilitation after herniated disc surgery? - Setting-specific preferences, participation and outcome of rehabilitation	Exclusion reason: Wrong population (not chronic and/or adult);
LÃ¶fvander 2004	'Unable and useless' or 'able and useful'? A before and after study in the primary care of self-rated inability to work in young immigrants having long-standing pain	Exclusion reason: Other; Lorna Booth (2023-05-09 18:39:09)(Select): Monica.Lofvander@klinvet.ki.se. delivery failed. Have sent to M.Lofvander@klinvet.ki.se. This also failed; Lorna Booth (2023-05-03 22:39:49)(Select): emailed author 03.05.23; Lorna Booth (2023-04-18 01:48:19)(Select): need to check if duration of pain was recorded ; Ronald O'Kane (2023-03-31 07:46:17)(Screen): no mention of chron…	Author contacted	awaiting assessment?
Lacaille 2008	A Proof-of-Concept Study of the "Employment and Arthritis: Making it Work" Program	Exclusion reason: Wrong population (not chronic and/or adult);
Lai 2007	Implementing a pilot work injury management program in Hong Kong	Exclusion reason: Wrong population (not chronic and/or adult);
Lamb 2012	Managing Injuries of the Neck Trial (MINT): a randomised controlled trial of treatments for whiplash injuries	Exclusion reason: Wrong population (not chronic and/or adult);
Lamble 2019	Perceived Value of a Knowledge Translation Intervention Designed to Facilitate Burn Survivors' Work Reintegration	Exclusion reason: Wrong population (not chronic and/or adult);
Lamprecht 2011	[Intensified rehabilitation aftercare (IRENA): utilization alongside work and changes in work-related parameters]	Exclusion reason: Wrong population (not chronic and/or adult);	Non-English paper; Translation available
Langagergaard 2021	The comparative effects of brief or multidisciplinary intervention on return to work at 1 year in employees on sick leave due to low back pain: A randomized controlled trial	Exclusion reason: No relevant psychological intervention;
Larson 2018	Associations of Early Treatments for Low-Back Pain with Military Readiness Outcomes	Exclusion reason: No relevant psychological intervention;
Larsson 2008	Effects of work ability and health promoting interventions for women with musculoskeletal symptoms: a 9-month prospective study	Exclusion reason: Other; Lorna Booth (2023-06-26 22:41:38)(Select): author still not contacted; Lorna Booth (2023-05-30 22:32:50)(Select): author has replied and will answer query by 05.06.23; Lorna Booth (2023-05-03 21:42:06)(Select): emailed author 03.05.23; Lorna Booth (2023-04-17 21:45:47)(Select): need to check if duration of pain was recorded ;	Author contacted	awaiting assessment?
Larsson 2000	Rehabilitation of long-term sick-listed patients in Sweden through techniques of sports medicine	Exclusion reason: Other; Lorna Booth (2023-05-03 22:01:00)(Select): unable to find email address and not on Researchgate; Lorna Booth (2023-04-17 21:42:37)(Select): need to check if duration of pain was recorded ; Lorna Booth (2023-03-14 02:01:23)(Screen): unclear if has a psychological component;	Contact author	awaiting assessment?
Law 2016	Multi-disciplinary Orthopaedics Rehabilitation Empowerment (MORE) program: A new standard of care for injured workers in Hong Kong	Exclusion reason: Wrong population (not chronic and/or adult);
Lee 2005	Factors affecting vocational outcomes of people with chronic illness participating in a supported competitive open employment program in Hong Kong.	Exclusion reason: Wrong population (not chronic and/or adult);
Lee 2013	Managing Psychosocial Contributors in Low Back Pain Patients-A Randomised Controlled Trial	Exclusion reason: Wrong population (not chronic and/or adult);
Lehmann 2022	Development and evaluation of a rehab program to reduce spinal disc-related impairment.	Exclusion reason: Cannot access full text;	Unable to access full text
Leinonen 2019	The effectiveness of vocational rehabilitation on work participation: A propensity score matched analysis using nationwide register data.	Exclusion reason: Wrong population (not chronic and/or adult);
Lemarchand 2013	Interest of a program of patient education associated with a non-intensive multidisciplinary rehabilitation in chronic low back pain.	Exclusion reason: Wrong study design;	Grey lit e.g. conference abstract
Leon 2009	Effectiveness of an Early Cognitive-Behavioral Treatment in Patients With Work Disability Due to Musculoskeletal Disorders	Exclusion reason: Wrong population (not chronic and/or adult);
Li 2017	Participants' experience of the making it work program, an online program to help people with inflammatory arthritis remain employed	Exclusion reason: Wrong study design;	Grey lit e.g. conference abstract (poster)
Li 2006	The effect of a "training on work readiness" program for workers with musculoskeletal injuries: A randomized control trial (RCT) study	Exclusion reason: Wrong population (not chronic and/or adult);
Lie 2008	A multi-state model for sick-leave data applied to a randomized control trial study of low back pain	Exclusion reason: No relevant psychological intervention;
Lindell 2022	On the rehabilitation of non-acute, non-specific spinal pain	Exclusion reason: Wrong study design;	thesis
Lindholdt 2017	Sequence analysis to assess labour market participation following vocational rehabilitation: an observational study among patients sick-listed with low back pain from a randomised clinical trial in Denmark	Exclusion reason: No relevant psychological intervention;
LindstrÃ¶m 1992	Mobility, strength, and fitness after a graded activity program for patients with subacute low back pain. A randomized prospective clinical study with a behavioral therapy approach	Exclusion reason: Wrong population (not chronic and/or adult);
Linton 2000	Can chronic disability be prevented? A randomized trial of a cognitive-behavior intervention and two forms of information for patients with spinal pain	Exclusion reason: Wrong population (not chronic and/or adult);
Linton 2006	A 5-year follow-up evaluation of the health and economic consequences of an early cognitive behavioral intervention for back pain: a randomized, controlled trial	Exclusion reason: Other; Joanna McParland (2023-05-07 23:02:48)(Select): Steven Linton has retired. Is there anyone else we could contact?; Lorna Booth (2023-05-05 22:25:01)(Select): steven.linton@orebroll.se. Deliery failed. Re-sent to steven.linton@bsr.oru.se and s.linton@orebroll.se. These also failed to deliver. ; Lorna Booth (2023-05-03 22:16:13)(Select): emailed author 03.05.23; Evangelia D…	Author contacted	awaiting assessment?
Linton 2001	A cognitive-behavioral group intervention as prevention for persistent neck and back pain in a non-patient population: A randomized controlled trial	Exclusion reason: Other; Lorna Booth (2023-05-05 22:26:05)(Select): steven.linton@orebroll.se. Delivery failed. Re-sent to steven.linton@bsr.oru.se and s.linton@orebroll.se. These also failed to deliver. ; Lorna Booth (2023-05-03 22:16:36)(Select): author contacted 03.05.23; Lorna Booth (2023-04-18 01:06:37)(Select): need to check if duration of pain was recorded ;	Author contacted	awaiting assessment?
Li-Tsang 2008	The effect of a job placement and support program for workers with musculoskeletal injuries: A randomized control trial (RCT) study	Exclusion reason: Wrong population (not chronic and/or adult);
Lochting 2021	Fidelity of a Motivational Interviewing Intervention for Improving Return to Work for People with Musculoskeletal Disorders	Exclusion reason: Wrong study design;	Intervention design
Lofvander 2004	Work performance and pain intensity during exercise. A before-and-after study of a cognitive-behavioural treatment in primary care of young immigrant patients	Exclusion reason: Other; Lorna Booth (2023-05-09 18:38:45)(Select): Monica.Lofvander@klinvet.ki.se. delivery failed. Have sent to M.Lofvander@klinvet.ki.se. This also failed; Lorna Booth (2023-05-03 22:40:02)(Select): emailed author; Lorna Booth (2023-04-18 01:45:41)(Select): need to check if duration of pain was recorded ; Lorna Booth (2023-03-08 02:20:33)(Screen): this looks like an exercise pr…	Author contacted	awaiting assessment?
Lofvander 1997	Rehabilitation of young immigrants in primary care - A comparison between two treatment models	Exclusion reason: Other; Lorna Booth (2023-05-09 18:37:24)(Select): Monica.Lofvander@klinvet.ki.se. delivery failed. Sent to Monica.Lofvander@klinvet.ki.se. This also failed. Have sent to M.Lofvander@klinvet.ki.se. This also failed; Lorna Booth (2023-05-03 22:40:17)(Select): emailed author; Lorna Booth (2023-04-18 01:31:47)(Select): need to check if duration of pain was recorded and need to get m…	Author contacted	awaiting assessment?
Loisel 1997	A population-based, randomized clinical trial on back pain management.	Exclusion reason: Other; Lorna Booth (2023-05-04 02:07:52)(Select): emailed not delivered - have checked and author is deceased; Lorna Booth (2023-05-04 02:07:03)(Select): emailed author 03.05.23; Lorna Booth (2023-04-18 01:58:13)(Select): need to check if duration of pain was recorded ;	Author contacted	awaiting assessment?
Loisel 2003	From evidence to community practice in work rehabilitation: The Quebec experience	Exclusion reason: Other; Lorna Booth (2023-05-04 02:07:59)(Select): emailed not delivered - have checked and author is deceased; Lorna Booth (2023-05-04 02:07:20)(Select): emailed author 03.05.23; Lorna Booth (2023-04-18 02:00:21)(Select): need to check if duration of pain was recorded ;	Author contacted	awaiting assessment?
LoMartire 2021	Predictors of Sickness Absence in a Clinical Population With Chronic Pain	Exclusion reason: No relevant psychological intervention;
Lovell 2011	Focus on research...What changes in perceived work readiness are made during a three-week chronic pain management programme?	Exclusion reason: Wrong study design;	thesis
Luquini 2021	Effectiveness of the making it workâ„¢ program at improving absenteeism in workers with inflammatory arthritis-results of a randomized controlled trial	Exclusion reason: Wrong study design;	Grey lit e.g. conference abstract
Luquini 2020	Effectiveness of the Making It Workâ„¢ Program at Improving Presenteeism and Work Cessation in Workers with Inflammatory Arthritis - Results of a Randomized Controlled Trial	Exclusion reason: Wrong study design;	Grey lit e.g. conference abstract
Luquini 2020	Effectiveness of the making it Workâ„¢ program at improving presenteeism and work cessation in workers with inflammatory arthritis-results of a randomized controlled trial	Exclusion reason: Wrong study design;	Conference abstract
Lusted 1993	Predicting return to work after rehabilitation for low back injury	Exclusion reason: Wrong study design;
Luthi 2014	Fear-Avoidance Model (FAM) and return to work (RTW) after vocational rehabilitation for orthopaedic trauma.	Exclusion reason: Wrong study design;	Grey lit e.g. conference abstract
Lyby 2021	Comparison of Two Multidisciplinary Occupational Rehabilitation Programs Based on Multimodal Cognitive Behavior Therapy on Self-Rated Health and Work Ability	Exclusion reason: Wrong population (not chronic and/or adult);
Lydell 2005	Predictive factors for work capacity in patients with musculoskeletal disorders	Exclusion reason: Wrong population (not chronic and/or adult);
Lydell 2009	Predictive factors of sustained return to work for persons with musculoskeletal disorders who participated in rehabilitation	Exclusion reason: Wrong population (not chronic and/or adult);
Lydell 2011	Thoughts and feelings of future working life as a predictor of return to work: a combined qualitative and quantitative study of sick-listed persons with musculoskeletal disorders	Exclusion reason: Wrong study design;
Lydell 2011	Return or no return - psychosocial factors related to sick leave in persons with musculoskeletal disorders: a prospective cohort study	Exclusion reason: Wrong population (not chronic and/or adult);
Lysgaard 2005	Effect of financial compensation on vocational rehabilitation	Exclusion reason: Wrong population (not chronic and/or adult);
Lytsy 2017	EFFECTIVENESS OF TWO VOCATIONAL REHABILITATION PROGRAMMES IN WOMEN WITH LONG-TERM SICK LEAVE DUE TO PAIN SYNDROME OR MENTAL ILLNESS: 1-YEAR FOLLOW-UP OF A RANDOMIZED CONTROLLED TRIAL	Exclusion reason: Wrong population (not chronic and/or adult);
MacÃ­as-Toronjo 2020	Pain catastrophizing, kinesiophobia and fear-avoidance in non-specific work-related low-back pain as predictors of sickness absence	Exclusion reason: Wrong population (not chronic and/or adult);
Macedo 2009	Functional and Work Outcomes Improve in Patients With Rheumatoid Arthritis Who Receive Targeted, Comprehensive Occupational Therapy	Exclusion reason: Wrong population (not chronic and/or adult);
Macpherson 2022	Evaluating effectiveness of an integrated return-to-work and vocational rehabilitation program on work disability duration in the construction sector	Exclusion reason: Wrong population (not chronic and/or adult);
Magnussen 2009	Long-term follow-up of disability pensioners having musculoskeletal disorders	Exclusion reason: Wrong population (not chronic and/or adult);
Magnussen 2011	Long-term follow-up of diability pensioners having musculoskeletal pain.	Exclusion reason: Wrong study design;	Grey lit e.g. conference abstract
Maheshwari 2021	Letter to the editor "Effect of a brief progressive resistance training program in hospital porters on pain, work ability and physical function"	Exclusion reason: Wrong study design;
Makisara 1981	Prognosis of functional capacity and capacity to work in rheumatoid arthritis.	Exclusion reason: Wrong population (not chronic and/or adult);
Malec 1981	Pain management: long-term follow-up of an inpatient program	Exclusion reason: Other; Lorna Booth (2023-05-09 19:28:29)(Select): author reply: Dear Lorna, I am sorry to say that that paper was done so long ago that I not only have no supporting materials but only a spotty memory for the project. I I hesitate to even try to recall the specifics sinceâ€”you may know how memory worksâ€”it's as likely I would construct something as recall accurately. Sorry I c…	Author contacted	author did not have inforation we needed - other
Mangels 2011	Long sick leave after orthopaedic inpatient rehabilitation: treatment failure or relapse?	Exclusion reason: Other; Lorna Booth (2023-05-05 23:50:25)(Select): message delivery failed. Could not find more up to date email ; Lorna Booth (2023-05-04 02:20:11)(Select): emailed author 03.05.23; Lorna Booth (2023-04-24 19:32:21)(Select): contact author to confirm if separate results are available for pain sample ;	Author contacted	awaiting assessment?
Mannheimer 1994	The magic of single contacts in an out patient pain service.	Exclusion reason: Wrong study design;
Mannion 2013	Long-term (11-year) follow-up of three randomised controlled trials comparing spinal fusion and nonoperative treatment in patients with chronic low back pain	Exclusion reason: Wrong study design;	Grey lit e.g. conference abstract
Marchand 2015	Change in pain, disability and influence of fear-avoidance in a work-focused intervention on neck and back pain: a randomized controlled trial	Exclusion reason: Other; Lorna Booth (2023-05-30 22:25:05)(Select): author not replied; Lorna Booth (2023-05-04 02:23:28)(Select): emailed author 03.05.23; Lorna Booth (2023-04-24 19:36:49)(Select): need to check if duration of pain was recorded ;	Author contacted	awaiting assessment?
Marklund 1999	Effects on sickness pattern of early mini-rehabilitation groups among patients with musculoskeletal problems in primary healthcare	Exclusion reason: Wrong population (not chronic and/or adult);
Marnetoft 2002	Long-term effects of early versus delayed vocational rehabilitation - a four-year follow-up	Exclusion reason: Wrong population (not chronic and/or adult);
Marnetoft 1999	Vocational rehabilitation--early versus delayed. The effect of early vocational rehabilitation compared to delayed vocational rehabilitation among employed and unemployed, long-term sick-listed people	Exclusion reason: Wrong population (not chronic and/or adult);
Marois 2009	Does participation in interdisciplinary work rehabilitation programme influence return to work obstacles and predictive factors?	Exclusion reason: Other; Lorna Booth (2023-05-30 22:25:27)(Select): author not replied; Lorna Booth (2023-05-05 02:16:41)(Select): emailed author about pain duration 04.05.23; Lorna Booth (2023-05-05 02:10:17)(Select): ref is Durand - Constructing the program impact theory for an evidence-based work rehabilitation program for workers with low back pain.. Already included in our search but was exc…	Author contacted	awaiting assessment?
Marom 2019	Return-to-Work Barriers Among Manual Workers After Hand Injuries: 1-Year Follow-up Cohort Study	Exclusion reason: Wrong study design;
Matas 1983	[Evaluation of the working capacity and rehabilitation of individuals with the lumboischialgic++ syndrome during their productive years]	Exclusion reason: Wrong study design;	Non-English paper
Matheson 1997	Aggressive early intervention after occupational back injury: Some preliminary observations	Exclusion reason: Wrong population (not chronic and/or adult);
Mau 2002	[Prognosis of labour force participation after multidisciplinary outpatient and inpatient rehabilitation for chronic back pain]	Exclusion reason: No relevant psychological intervention;	Non-English paper; Translation available
Mau 1996	Indicators of sick-leave in the first year of rheumatoid arthritis	Exclusion reason: No relevant psychological intervention;	Non-English paper; Translation available
Mau 1996	Deficient rehabilitation during the course of early rheumatoid arthritis	Exclusion reason: Cannot access full text;	Unable to access full text
Mayer 2014	Lumbar surgery in work-related chronic low back pain: can a continuum of care enhance outcomes?	Exclusion reason: Wrong population (not chronic and/or adult);
Mayer 1998	Socioeconomic outcomes of combined spine surgery and functional restoration in workers' compensation spinal disorders with matched controls	Exclusion reason: Wrong population (not chronic and/or adult);
McCormack 2018	Impact of a fatigue management in work programme on meeting work demands of individuals with rheumatic diseases: A pilot study	Exclusion reason: Wrong population (not chronic and/or adult);
McCrone 2008	Cost-effectiveness of cognitive behaviour therapy in addition to mebeverine for irritable bowel syndrome.	Exclusion reason: Wrong population (not chronic and/or adult);
Mccubbin 2014	Mindfulness-based stress reduction in an integrated care delivery system: one-year impacts on patient-centered outcomes and health care utilization	Exclusion reason: Wrong population (not chronic and/or adult);
McElligott 1989	Low back injury in industry: the value of a recovery program	Exclusion reason: No relevant psychological intervention;
McGonagle 2014	Coaching for workers with chronic illness: evaluating an intervention	Exclusion reason: Wrong population (not chronic and/or adult);
McKillop 2018	Measuring participation in patients with chronic back pain-the 5-Item Pain Disability Index	Exclusion reason: No relevant psychological intervention;
McLean 2009	Supporting individuals with migraine in the workplace	Exclusion reason: Wrong study design;
McLean 2007	Employment status six months after discharge from inpatient rehabilitation for a mild-to-moderate physical disability	Exclusion reason: Wrong population (not chronic and/or adult);
McMahon 1997	Early childhood abuse in chronic spinal disorder patients - A major barrier to treatment success	Exclusion reason: Wrong population (not chronic and/or adult);
Meijer 2006	Cost-effectiveness of multidisciplinary treatment in sick-listed patients with upper extremity musculoskeletal disorders: a randomized, controlled trial with one-year follow-up	Exclusion reason: Wrong population (not chronic and/or adult);
Meineche-Schmidt 2012	Long-term outcome of multidisciplinary intervention of chronic non-cancer pain patients in a private setting	Exclusion reason: Wrong outcomes;
Melin 2018	Psychoeducation against depression, anxiety, alexithymia and fibromyalgia: a pilot study in primary care for patients on sick leave	Exclusion reason: Wrong population (not chronic and/or adult);
Meng 2006	Patients' expectations, motivation and multi-dimensional subjective and objective socio-medical success in medical rehabilitation measures	Exclusion reason: Wrong population (not chronic and/or adult);
Menuet 2012	Chronic low back pain: Effect of a program mixing ambulatory physiotherapy in the community and multidisciplinary coordination in a rehabilitation center.	Exclusion reason: Wrong study design;	Grey lit e.g. conference abstract
Menzel 2006	Back Pain in Direct Patient Care Providers: Early Intervention with Cognitive Behavioral Therapy	Exclusion reason: Other; Lorna Booth (2023-05-11 21:20:30)(Select): emailed author nmenzel@nursing.ufl.edu. Delivery failed. Tried nmenzel@nursing.ufl.edu. Also failed. Unable to contact ; Lisa Kidd (2023-04-27 23:55:04)(Select): need to check if chronic pain population, paper suggests some were classified as experiencing chronic pain but not sure if results available separately for them.;	Author contacted	awaiting assessment
Meziat 2016	Changing beliefs for changing movement and pain: Classification-based cognitive functional therapy (CB-CFT) for chronic non-specific low back pain	Exclusion reason: Wrong study design;
Mihalov 2018	Successful Treatment of Multifactorial Chronic Daily Headaches at an Interdisciplinary Chronic Pain Program: A Case Study.	Exclusion reason: Wrong study design;
Milhous 1989	Determinants of vocational disability in patients with low back pain	Exclusion reason: No relevant psychological intervention;
Miller 2017	Pattern of recovery after open reduction and internal fixation of proximal phalangeal fractures in the finger: a prospective longitudinal study	Exclusion reason: Wrong population (not chronic and/or adult);
Mirza 2013	One-year outcomes of surgical versus nonsurgical treatments for discogenic back pain: a community-based prospective cohort study	Exclusion reason: Wrong study design;	not an intervention
Mngoma 2008	Pain profiles and psychosocial distress symptoms in workers with low back pain	Exclusion reason: Wrong population (not chronic and/or adult);
Moe 1997	[Musculoskeletal problems and physical activity. Results from a long-term study]	Exclusion reason: Wrong population (not chronic and/or adult);	Non-English paper
Moliner 2007	Subjective quality of life according to work status following interdisciplinary work rehabilitation consequent to musculoskeletal disability	Exclusion reason: Wrong population (not chronic and/or adult);
Moll 2018	Return to Work in Employees on Sick Leave due to Neck or Shoulder Pain: A Randomized Clinical Trial Comparing Multidisciplinary and Brief Intervention with One-Year Register-Based Follow-Up	Exclusion reason: Other; Lorna Booth (2023-05-30 23:33:42)(Select): author not responded; Lorna Booth (2023-05-04 02:45:52)(Select): emailed author 03.05.23; Lorna Booth (2023-04-24 22:20:16)(Select): need to check if duration of pain was recorded ;	Author contacted	awaiting assessment
Momsen 2012	Multiple somatic symptoms in low back pain patients and return to work after multidisciplinary or brief intervention	Exclusion reason: Wrong study design;	Grey lit e.g. conference abstract
Momsen 2012	Somatisation and sickness absence in low back pain patients. A randomised comparison of a brief and a multidisciplinary intervention	Exclusion reason: Wrong study design;	Grey lit e.g. conference abstract
Morfeld 2006	Cognitive-behavioral therapy interventions in patients following initial surgical treatment for herniated disks and their return to work. [German]	Exclusion reason: Wrong population (not chronic and/or adult)
Muller 2006	Interlocking between medical rehabilitation and professional reintegration of automobile industry workers with back- and joint pain appraisal by results optimization of the rehabilitation-concept - (Rehabilitation-Plan)	Exclusion reason: No relevant psychological intervention;	Non-English paper; Translation available
Murad 2013	Occupational competence and its relationship to emotional health in injured workers in return to work programs: A Malaysian study	Exclusion reason: Wrong population (not chronic and/or adult);
Murad 2013	Health status of people with work-related musculoskeletal disorders in return to work programs: A malaysian study.	Exclusion reason: Wrong population (not chronic and/or adult)
Muschalla 2016	Work-Anxiety and Sickness Absence After a Short Inpatient Cognitive Behavioral Group Intervention in Comparison to a Recreational Group Meeting	Exclusion reason: Wrong population (not chronic and/or adult);
Myhr 2013	Chronic Pain Patients-Effects on Mental Health and Pain After a 57-Week Multidisciplinary Rehabilitation Program	Exclusion reason: Wrong outcomes;
Myhre 2014	The Effect of Work-Focused Rehabilitation Among Patients With Neck and Back Pain A Randomized Controlled Trial	Exclusion reason: No relevant psychological intervention;
Nagata 2007	Fibromyalgia syndrome (FMS) cases responsive and unresponsive to balneo-Morita therapy	Exclusion reason: Wrong population (not chronic and/or adult);	Non-English paper; Translation available
Nazzal 2013	Management options of chronic low back pain. A randomized blinded clinical trial	Exclusion reason: No relevant psychological intervention;
NCT00488735 2007	Subacute and Chronic, Non-specific Back and Neck Pain: cognitive-behavioral Rehabilitation vs. Traditional Primary Care	Exclusion reason: Wrong study design;
NCT01015716 2009	Physical Exercise, Dietary Counseling and Cognitive Behavioral Training as a Combined Intervention to Reduce Weight and Increase Workability in Health Care Workers	Exclusion reason: Wrong population (not chronic and/or adult);
NCT01304745 2011	Rehabilitation of Women Following Treatment for Gynaecological Cancer; a Randomized, Controlled Study	Exclusion reason: Wrong study design;	Ongoing study
NCT01648738 2012	Effectiveness of a Short, Intensive and Standardised Spa Therapy for Low Back Pain on Sick Leave Duration	Exclusion reason: Wrong study design;
NCT01926574 2013	Evaluation of Return to Work Rehabilitation	Exclusion reason: Wrong study design;	Contact author
NCT01981798 2013	Effect of an Outpatient Intervention Program in Patients With Chronic Back or Neck Pain	Exclusion reason: Wrong study design; Grace Dibben (2023-04-20 00:25:14)(Select): Study completed - unable to find published results. Population unclear. Suggest contact author to find out status of study results and clarify population;	Contact author	awaiting assessment
NCT02020772 2013	Coordinating Teams in Primary Health Care	Exclusion reason: Wrong study design;
NCT02409420 2015	A Trial of Brief Physiotherapy Informed by Acceptance and Commitment Therapy for Chronic Low Back Pain: the PACT Study	Exclusion reason: Wrong outcomes;
NCT02420197 2015	Effects of Resistance Training on Pain, Function and Work Ability in Patients With Moderate to Severe Neck Pain	Exclusion reason: Wrong study design;
NCT02420236 2015	Effects of Resistance Training on Pain, Function and Work Ability in Patients With Moderate to Severe Low Back Pain	Exclusion reason: Wrong study design;
NCT02541890 2015	Effects of Workplace Intervention in Occupational Rehabilitation on Return to Work	Exclusion reason: Wrong study design;
NCT03343457 2017	Return To Work for People on Long Term Sick Leave	Exclusion reason: Wrong study design;
NCT03484000 2018	The ONE-MIND Study: evaluating the Efficacy of Online Mindfulness-Based Cancer Recovery During Chemotherapy Treatment	Exclusion reason: Wrong study design;	Ongoing study
NCT04401683 2020	Home-based Exercise Rehabilitation With a Novel Digital Biofeedback System for Chronic Low Back Pain	Exclusion reason: Wrong study design;	Ongoing study - withdrawn
NCT04677764 2020	Virtual Reality in Lower Limb Adult Burn	Exclusion reason: Wrong study design;	Ongoing study
NCT05058547 2021	A Digital Support to Facilitate Sustainable Return to Work for Persons With Chronic Pain and Their Employers	Exclusion reason: Wrong study design;	Ongoing study
NCT05085925 2021	Mindfulness-Based Stress-Reduction in Patients With Crohn's Disease	Exclusion reason: Wrong study design;
NCT05443880 2022	Exercise and Mindfulness in Patients With Non-specific Chronic Low Back Pain: the BackFit Project	Exclusion reason: Wrong study design;	Ongoing study
Nemes 2013	Physical therapy vs. medical treatment of musculoskeletal disorders in dentistry - a randomised prospective study	Exclusion reason: No relevant psychological intervention;
Neuner 2013	Short-term goal attainment of in-patient rehabilitation in Germany and long-term risk of early retirement in patients with musculoskeletal diseases: results from a prospective 5-year follow-up study	Exclusion reason: Wrong population (not chronic and/or adult);
Nevala-Puranen 1996	Effects of occupationally-oriented rehabilitation on farmers' work techniques, musculoskeletal symptoms, and work ability	Exclusion reason: Wrong population (not chronic and/or adult);
Nevedal 2013	Effects of an Individually Tailored Web-Based Chronic Pain Management Program on Pain Severity, Psychological Health, and Functioning	Exclusion reason: Wrong outcomes;
Nieuwenhuizen 2014	Canadian Occupational Performance Measure performance scale: Validity and responsiveness in chronic pain	Exclusion reason: Wrong outcomes;
Nilsson 1996	An attempt to work rehabilitation after long sick-leave	Exclusion reason: Wrong population (not chronic and/or adult);
Noben 2017	Improving a web-based employability intervention for work-disabled employees: results of a pilot economic evaluation	Exclusion reason: Wrong population (not chronic and/or adult);
Noben 2017	Economic evaluation of an intervention program with the aim to improve at-work productivity for workers with rheumatoid arthritis	Exclusion reason: Wrong population (not chronic and/or adult);
Noordegraaf 2012	Effectiveness of a multidisciplinary care program on recovery and return to work of patients after gynaecological surgery; design of a randomized controlled trial	Exclusion reason: Wrong study design;	Intervention design
Norberg 2022	The determining factor in the conservative treatment of chronic low back pain remains the treatment of kinesiophobia.	Exclusion reason: Wrong study design;	Grey lit e.g. conference abstract
Norberg 2021	A change in a rehabilitation mo Del increases work capacity at 36 months in low back pain.	Exclusion reason: Wrong study design;	Grey lit e.g. conference abstract
Norberg 2020	An increase in work capacity at 5 years following an multimodal rehabilitation model in low back pain.	Exclusion reason: Wrong study design;	Grey lit e.g. conference abstract
Norberg 2012	Multidisciplinary rehabilitation in chronic lumbar pain: Long-term effect on work status.	Exclusion reason: Wrong study design;	Grey lit e.g. conference abstract
Norberg 2013	Decreased apprehension in chronic lumbar pain : Accelerates return to work.	Exclusion reason: Wrong study design;	Grey lit e.g. conference abstract
Norberg 2012	Multidisciplinary rehabilitation in chronic lumbar pain: long-term effect on work status	Exclusion reason: Wrong study design;	Grey lit e.g. conference abstract
Norbye 2016	Do Patients With Chronic Low Back Pain Benefit From Early Intervention Regarding Absence From Work?: A Randomized, Controlled, Single-Center Pilot Study	Exclusion reason: No relevant psychological intervention;
Nordmark 2006	A two-year follow-up of work capacity in early rheumatoid arthritis: a study of multidisciplinary team care with emphasis on vocational support	Exclusion reason: No relevant psychological intervention;
Nordstrom-Bjorverud 1998	Interdisciplinary rehabilitation of hospital employees with musculoskeletal disorders	Exclusion reason: No relevant psychological intervention;
Norrefalk 2012	Pain rehabilitation - outcome of an 8-week rehabilitation program	Exclusion reason: Wrong study design;	Grey lit e.g. conference abstract
Norrefalk 2010	Effect on work ability after team evaluation of functioning regarding pain, self-rated disability, and work ability assessment	Exclusion reason: No relevant psychological intervention;
Nozawa 2022	Physician consultation rates and characteristics among workers with chronic pain or headache who participated in a behavioural change program: a retrospective database analysis using real-world healthcare data	Exclusion reason: No relevant psychological intervention;
NTR3122 2011	Effect of a cognitive behavioral intervention with or without a Functional Capacity Evaluation on work ability in patients with musculoskeletal pain	Exclusion reason: Wrong study design;	Ongoing study
NTR395 2005	Cost effectiveness of an occupational physical therapy programme on primary and secondary prevention of low back pain: economic evaluation alongside a cluster randomised controlled trial	Exclusion reason: Wrong study design;	Ongoing study
NTR76 2005	Cost-effectiveness of multidisciplinary treatment in sick-listed patients with upper extremity musculoskeletal disorders: a randomized, controlled trial with one-year follow-up	Exclusion reason: Wrong study design;
Nystuen 2003	Feasibility and effectiveness of offering a solution-focused follow-up to employees with psychological problems or muscle skeletal pain: a randomised controlled trial	Exclusion reason: Wrong population (not chronic and/or adult);
Nystuen 2006	Solution-focused intervention for sick listed employees with psychological problems or muscle skeletal pain: a randomised controlled trial	Exclusion reason: Wrong population (not chronic and/or adult); L
O'Brien 1997	Work adjustment in the private sector: A case study.	Exclusion reason: Wrong study design;	book chapter
Odeen 2013	Effect of peer-based low back pain information and reassurance at the workplace on sick leave: a cluster randomized trial	Exclusion reason: Wrong population (not chronic and/or adult);
Oestergaard 2012	The Effect of Early Initiation of Rehabilitation After Lumbar Spinal Fusion A Randomized Clinical Study	Exclusion reason: Wrong population (not chronic and/or adult);
Oland 1991	A trial of modern rehabilitation for chronic low-back pain and disability. Vocational outcome and effect of pain modulation	Exclusion reason: No relevant psychological intervention;
Oliv 2019	Workplace Interventions can Reduce Sickness Absence for Persons With Work-Related Neck and Upper Extremity Disorders A One-Year Prospective Cohort Study	Exclusion reason: Wrong population (not chronic and/or adult);
Opsahl 2016	Do expectancies of return to work and Job satisfaction predict actual return to work in workers with long lasting LBP?	Exclusion reason: Wrong study design;
Ostelo 2003	Behavioral graded activity following first-time lumbar disc surgery: 1-year results of a randomized clinical trial	Exclusion reason: Wrong population (not chronic and/or adult);
Ostlind 2022	Promoting work ability with a wearable activity tracker in working age individuals with hip and/or knee osteoarthritis: a randomized controlled trial	Exclusion reason: Wrong population (not chronic and/or adult);
Overmeer 2001	[Evaluation of an evidence-based treatment for patients with chronic low back pain]	Exclusion reason: Cannot access full text;	Unable to access full text
Owen 1995	Personality pathology in patients with chronic low back disability: Assessment and treatment effects	Exclusion reason: Cannot access full text;	Unable to access full text
Oyeflaten 2008	Prognostic factors associated with return to work following multidisciplinary vocational rehabilitation	Exclusion reason: Wrong population (not chronic and/or adult);
Oyeflaten 2014	Prognostic Factors for Return to Work, Sickness Benefits, and Transitions Between These States: A 4-year Follow-up After Work-Related Rehabilitation	Exclusion reason: Wrong population (not chronic and/or adult);
Oyeflaten 2012	Multiple transitions in sick leave, disability benefits, and return to work. - A 4-year follow-up of patients participating in a work-related rehabilitation program	Exclusion reason: Wrong population (not chronic and/or adult);
Pach 2020	Effectiveness of app-based relaxation exercises in patients with chronic neck pain (relaxneck)-a pragmatic randomized trial.	Exclusion reason: Wrong study design;	Grey lit e.g. conference abstract
Paquette 2008	Return to work with chronic low back pain: using an evidence-based approach along with the occupational therapy framework	Exclusion reason: Wrong study design;
Park 2018	Motivational Interviewing for Workers with Disabling Musculoskeletal Disorders: Results of a Cluster Randomized Control Trial	Exclusion reason: Wrong population (not chronic and/or adult);
Park 2018	Effects of biofeedback postural training on pre-existing low back pain in static-posture workers	Exclusion reason: Other; Lorna Booth (2023-05-30 23:34:22)(Select): author not responded; Lorna Booth (2023-05-04 03:02:24)(Select): emailed author 03.05.23; Lorna Booth (2023-04-24 23:23:15)(Select): need to check if duration of pain was recorded ;	Author contacted	Awaiting assessment
Paulsen 2020	Return to work after surgery for lumbar disc herniation, secondary analyses from a randomized controlled trial comparing supervised rehabilitation versus home exercises	Exclusion reason: Wrong population (not chronic and/or adult);
PEDERSEN 2018	Employment status five years after a randomised controlled trial comparing multidisciplinary and brief intervention in employees on sick leave due to low back pain	Exclusion reason: Wrong population (not chronic and/or adult);
Peebles 2000	Illness schemata in patients with low back pain: Predictions of rehabilitation success	Exclusion reason: Wrong study design;
Peolsson 2022	Work Ability After Anterior Cervical Decompression and Fusion Followed by a Structured Postoperative Rehabilitation: Secondary Outcomes of a Prospective Randomized Controlled Multi-Centre Trial with a 2-year Follow-up	Exclusion reason: Wrong population (not chronic and/or adult);
Pepke 2013	[Chronic knee pain and specific heat phobia. A case report]	Exclusion reason: Wrong study design;	Non-English paper; Translation available
Petersen 1995	Nonphysical factors that affect work hardening success: a retrospective study	Exclusion reason: Wrong population (not chronic and/or adult);
Pfingsten 2000	Validation of the German version of the Fear-Avoidance Beliefs Questionnaire (FABQ)	Exclusion reason: Wrong study design;
Pfingsten 1997	[Fear-avoidance-beliefs in patients with backpain]	Exclusion reason: No relevant psychological intervention;	Non-English paper; Translation available
PlombHolmes 2016	Does the knowledge of a "non-return to work" predictive score influence vocational rehabilitation?.	Exclusion reason: Wrong study design;	conference abstract;
Poiraudeau 1999	Evaluation of a functional restoration program for severely handicapped chronic low back pain patients: A 1-year follow-up study.	Exclusion reason: No relevant psychological intervention;
Povlsen 2008	Managing type II work-related upper limb disorders in keyboard and mouse users who remain at work: A case series report	Exclusion reason: Wrong study design;
Pransky 1999	Work-related upper-extremity disorders: prospective evaluation of clinical and functional outcomes	Exclusion reason: Wrong population (not chronic and/or adult);
Pransky 2002	Work-related outcomes in occupational low back pain: a multidimensional analysis	Exclusion reason: Wrong study design;
Provinciali 2000	Usefulness of hand rehabilitation after carpal tunnel surgery	Exclusion reason: Wrong population (not chronic and/or adult);
Pruneti 2014	Contribution to the validation of Italian version of Fear-Avoidance Beliefs Questionnaire	Exclusion reason: Wrong study design;
Przysada 2019	AN ASSESSMENT OF WORK ABILITY AFTER THE COMPLETION OF REHABILITATION AS PART OF DISABILITY PENSION PREVENTION OF THE SOCIAL INSURANCE INSTITUTION AMONG PEOPLE WITH CHRONIC MUSCULOSKELETAL DISEASES	Exclusion reason: Wrong population (not chronic and/or adult);	Non-English paper; Translation available
Puolakka 2007	Cost of Finnish statutory inpatient rehabilitation and its impact on functional and work capacity of patients with early rheumatoid arthritis: Experience from the FIN-RACo trial	Exclusion reason: Wrong population (not chronic and/or adult);
Quintal 2018	Management of long-term complex regional pain syndrome with allodynia: A case report	Exclusion reason: Wrong study design;
Radley 2004	Three sessions and back to work: seven more to ensure success	Exclusion reason: Cannot access full text;	Unable to access full text
Rantonen 2018	Effectiveness of three interventions for secondary prevention of low back pain in the occupational health setting - a randomised controlled trial with a natural course control	Exclusion reason: No relevant psychological intervention;
Rantonen 2012	The effectiveness of two active interventions compared to self-care advice in employees with non-acute low back symptoms: a randomised, controlled trial with a 4-year follow-up in the occupational health setting	Exclusion reason: Wrong population (not chronic and/or adult);
Raquel 2021	Convergent validity and responsiveness of the Canadian Occupational Performance Measure for the evaluation of therapeutic outcomes for patients with carpometacarpal osteoarthritis	Exclusion reason: Wrong population (not chronic and/or adult);
Rasmussen 2005	Individual Factors and GP Approach as Predictors for the Outcome of Rehabilitation Among Long-Term Sick Listed Cases	Exclusion reason: Wrong population (not chronic and/or adult); Lo
Ree 2016	Reduction in sick leave by a workplace educational low back pain intervention: A cluster randomized controlled trial	Exclusion reason: Wrong population (not chronic and/or adult);
Reed 1999	The efficacy of grief therapy as a treatment modality for individuals diagnosed with co-morbid disorders of chronic pain and depression	Exclusion reason: Wrong study design;	thesis
Regev 2022	A RANDOMIZED CONTROLLED TRIAL ON THE EFFECTIVENESS OF COGNITIVE-BEHAVIORAL AND MINDFULNESS INTERVENTION ON PAIN, FATIGUE AND IMPAIRMENTS AT WORK AND DAILY ACTIVITY IN PATIENTS WITH CROHN'S DISEASE	Exclusion reason: Wrong study design;	Grey lit e.g. conference abstract
	Randomised clinical trial: Psychological intervention improves work productivity and daily activity by reducing abdominal pain and fatigue in Crohn's disease	Exclusion reason: Wrong population (not chronic and/or adult);
Reiso 2003	Back to work: predictors of return to work among patients with back disorders certified as sick: a two-year follow-up study...including commentary by Atlas SJ	Exclusion reason: Wrong population (not chronic and/or adult);
Reynolds 1994	Electromyographic biofeedback evaluation of a computer keyboard operator with cumulative trauma disorder	Exclusion reason: Wrong study design;
Ricke 1995	Work hardening: evidence for success of a program	Exclusion reason: No relevant psychological intervention;
Rider 2022	Increasing Occupational Engagement by Addressing Psychosocial and Occupational Factors of Chronic Pain: A Case Report	Exclusion reason: Wrong study design;
Rinn 2021	Cardiopulmonary capacity and psychological factors are related to return to work in orthopedic rehabilitation patients	Exclusion reason: Wrong population (not chronic and/or adult);
Rispinto 2016	Treatment outcomes of patients with low back pain treated in a pain rehabilitation program	Exclusion reason: Wrong study design;
Robbins 1996	Psychological testing variables as predictors of return to work by chronic pain patients	Exclusion reason: Wrong study design;
Robert 1995	The effects of a work hardening program on cardiovascular fitness and muscular strength	Exclusion reason: No relevant psychological intervention;
Roberts 1993	Behavioral management of chronic pain and excess disability: Long-term follow-up of an outpatient program.	Exclusion reason: Other; Lorna Booth (2023-05-05 23:28:03)(Select): have checked again and author ot published since 1994. Still can't get an email address. ; Lorna Booth (2023-05-04 21:16:56)(Select): unable to contact; Lorna Booth (2023-04-25 21:35:46)(Select): contact author to confirm pain duration and if separate results are available for chronic pain sample and for adult sample as included …		awaiting assessment
Robinson 1971	Return to work after treatment of rheumatoid arthritis	Exclusion reason: Wrong population (not chronic and/or adult)
RodrÃ­guez 2022	Therapeutic and Preventive Efficacy of an Intervention on Workers in a Back School	Exclusion reason: No relevant psychological intervention;
Rolving 2015	Does a preoperative cognitive-behavioural intervention affect disability, pain behaviour, pain and return to work after lumbar spinal fusion surgery?	Exclusion reason: Wrong study design;	Grey lit e.g. conference abstract
Rosomoff 1991	Comprehensive multidisciplinary pain center approach to the treatment of low back pain	Exclusion reason: Wrong study design;
Rothman 2012	Improved quality of life, working ability and patient satisfaction after a pre-treatment multimodal assessment method in patients with mixed chronic muscular pain: A randomized controlled study.	Exclusion reason: Wrong study design;	Grey lit e.g. conference abstract
Rybak 2002	Long-term follow-up results in the treatment of herniated discopathy in the lumbar spine.	Exclusion reason: Cannot access full text;	Unable to access full text
Rycerski 2002	Return to gainful work by patients suffering from lumbar discopathy after rehabilitation within the framework of an insurance prevention programme.	Exclusion reason: No relevant psychological intervention;
Sachs 1990	Spinal rehabilitation by work tolerance based on objective physical capacity assessment of dysfunction. A prospective study with control subjects and twelve-month review	Exclusion reason: Wrong population (not chronic and/or adult);
Salar 2022	The effectiveness of a client-centered lifestyle intervention in women with fibromyalgia syndrome: A quasi-experimental controlled study	Exclusion reason: Wrong population (not chronic and/or adult);
Saltychev 2012	Effectiveness of multidisciplinary primary prevention in decreasing the risk of work disability in a low-risk population	Exclusion reason: Wrong population (not chronic and/or adult);
Saltychev 2014	Short- and long-term changes in perceived work ability after interdisciplinary rehabilitation of chronic musculoskeletal disorders: prospective cohort study among 854 rehabilitants	Exclusion reason: Wrong population (not chronic and/or adult);
SanchezTarifa 2014	Effectiveness of back school program in lower back pain.	Exclusion reason: Wrong study design;	Grey lit e.g. conference abstract
Sanchez-Laulhe 2022	An Exercise and Educational and Self-management Program Delivered With a Smartphone App (CareHand) in Adults With Rheumatoid Arthritis of the Hands: Randomized Controlled Trial	Exclusion reason: No relevant psychological intervention;
Sandsjo 2010	Clinical evaluation of a myofeedback-based teletreatment service applied in the workplace: a randomized controlled trial	Exclusion reason: No relevant psychological intervention;
SandstrÃ¶m 1986	Return to work after rehabilitation. The significance of the patient's own prediction	Exclusion reason: Wrong study design;
Sandweg 2001	Predictors of therapeutic success in inpatient psychosomatic rehabilitation of musculo-skeletal diseases. [German]	Exclusion reason: Wrong population (not chronic and/or adult);	Non-English paper; Translation available
Sang 2005	Outcome evaluation of work hardening program for manual workers with work-related back injury.	Exclusion reason: Wrong population (not chronic and/or adult);
Saur 1996	Multidisciplinary treatment program for chronic low back pain .2. Somatic aspects	Exclusion reason: Wrong outcomes;	Non-English paper; Translation available
Schakenraad 2004	Evaluation of a multidisciplinary treatment for patients with chronic non-specific upper-limb musculoskeletal disorders: a pilot study	Exclusion reason: Wrong population (not chronic and/or adult);
Schiltenwolf 2006	Comparison of a biopsychosocial therapy (BT) with a conventional biomedical therapy (MT) of subacute low back pain in the first episode of sick leave: a randomized controlled trial	Exclusion reason: Wrong population (not chronic and/or adult);
Schlademann 2007	Results of a randomised controlled trial on the acceptance and the outcomes of a counselling on medical inpatient rehabilitation in gainfully employed members of statutory health insurances with rheumatoid arthritis (clinicaltrials.gov identifier NCT00229	Exclusion reason: No relevant psychological intervention;	Non-English paper; Translation available
Schlosser 2010	Return to work after rehabilitation of patients with fibromyalgia syndrome (FMS)	Exclusion reason: Wrong study design;	Grey lit e.g. conference abstract
SCHMIDT 1995	EMPLOYMENT AFTER REHABILITATION FOR MUSCULOSKELETAL IMPAIRMENTS - THE IMPACT OF VOCATIONAL-REHABILITATION AND WORKING ON A TRIAL BASIS	Exclusion reason: Wrong population (not chronic and/or adult);
Schmidt 2017	Sociomedical and Health-Related Rehabilitation of Patients with Orthopaedic and Psychosomatic Diseases: Effect of Comorbidity	Exclusion reason: Cannot access full text;	Unable to access full text
Schofield 2019	Comparing disability and return to work outcomes between alternative and traditional workers' compensation programs	Exclusion reason: Wrong population (not chronic and/or adult);
Scholz 2016	Work Incapacity and Treatment Costs After Severe Accidents: Standard Versus Intensive Case Management in a 6-Year Randomized Controlled Trial	Exclusion reason: Wrong population (not chronic and/or adult);
Schopper 2010	Munich outpatient program in complementary and alternative medicine for chronic back pain (MOCAM-back pain)-10 years experience from MOCAM has now led to a new project (Integrierte Versorgung) for lower back pain patients supported by a major health insur	Exclusion reason: Wrong study design;	Grey lit e.g. conference abstract
Schult 2000	Multidimensional aspects of work capability	Exclusion reason: No relevant psychological intervention;
Schultz 2008	A prospective study of the effectiveness of early intervention with high-risk back-injured workers - A pilot study	Exclusion reason: Wrong population (not chronic and/or adult);
Schumacher 2003	[Temporary working disability among younger patients with back pain and its interaction with severity of pain, functional capacity, social factors and personality styles]	Exclusion reason: Cannot access full text;	Unable to access full text
Schuring 2009	Effectiveness of a health promotion programme for long-term unemployed subjects with health problems: a randomised controlled trial	Exclusion reason: Wrong population (not chronic and/or adult);
Schwarze 2016	Early Workplace Intervention to Improve the Work Ability of Employees with Musculoskeletal Disorders in a German University Hospital-Results of a Pilot Study	Exclusion reason: Wrong population (not chronic and/or adult);
Scott 2013	Further Validation of a Measure of Injury-Related Injustice Perceptions to Identify Risk for Occupational Disability: A Prospective Study of Individuals with Whiplash Injury	Exclusion reason: Wrong population (not chronic and/or adult);
Sears 2014	Vocational Rehabilitation Program Evaluation: Comparison Group Challenges and the Role of Unmeasured Return-to-Work Expectations	Exclusion reason: Wrong population (not chronic and/or adult);
Selander 1998	The process of vocational rehabilitation for employed and unemployed people on sick-leave: employed people vs unemployed people in Stockholm compared with circumstances in rural JÃ¤mtland, Sweden	Exclusion reason: No relevant psychological intervention;
Selander 2008	Internal locus of control and vocational rehabilitation [corrected] [published erratum appears in WORK 2008;30(4):523]	Exclusion reason: Wrong outcomes;
Selander 2007	Predictors for successful vocational rehabilitation for clients with back pain problems	Exclusion reason: No relevant psychological intervention;
Senejko 2022	Physiotherapy Procedure in the Treatment of Right Lateral Ankle Joint After Fracture	Exclusion reason: Cannot access full text;	Unable to access full text
Sennehed 2018	Early workplace dialogue in physiotherapy practice improved work ability at 1-year follow-up-WorkUp, a randomised controlled trial in primary care	Exclusion reason: Wrong population (not chronic and/or adult);
Severinsson 2022	Components of primary care multimodal rehabilitation and their association with changes in sick leave: An observational study	Exclusion reason: Wrong population (not chronic and/or adult);
Shaw 2008	An investigation of a workplace-based return-to-work program for shoulder injuries	Exclusion reason: Wrong study design;
Shaw 2022	A Worksite Self-management Program for Workers with Chronic Health Conditions Improves Worker Engagement and Retention, but not Workplace Function	Exclusion reason: Wrong population (not chronic and/or adult);
Sheldon 2015	Clinical effectiveness of a pain psychology service within an outpatient secondary care setting	Exclusion reason: Wrong population (not chronic and/or adult);
Sheppeard 1981	Rheumatoid arthritis: returning patients to work	Exclusion reason: Wrong population (not chronic and/or adult);
Sherwood 2017	Intensive pain management; A pilot study.	Exclusion reason: Wrong study design;	Grey lit e.g. conference abstract
Shete 2012	Management of low back pain in computer users: A multidisciplinary approach	Exclusion reason: Other; Lorna Booth (2023-05-30 23:42:01)(Select): author not responded; Lorna Booth (2023-05-04 21:40:55)(Select): emailed author 04.05.23; Elaine Wainwright (2023-04-13 02:02:08)(Select): check to see if any data on pain duration;	Author contacted	awaiting assessment
Shu-kei 2006	Job coach model for occupational shoulder soft tissue injuries rehabilitation	Exclusion reason: Wrong study design;	thesis
Shu-Kei 2007	Job coach model for occupational shoulder soft tissue injuries rehabilitation	Exclusion reason: Wrong study design;	; Grey lit e.g. conference abstract
Sivan 2009	A comparison of functional assessment instruments and work status in chronic back pain	Exclusion reason: No relevant psychological intervention;
SJOLINDER 1994	EARLY RETURN TO WORK FOLLOWING AN AGGRESSIVE REHABILITATION PROGRAM INITIATED ONE-DAY AFTER SPINE SURGERY	Exclusion reason: No relevant psychological intervention;
Skagseth 2020	Effectiveness of adding a workplace intervention to an inpatient multimodal occupational rehabilitation program: A randomized clinical trial	Exclusion reason: Wrong population (not chronic and/or adult);
Skagseth 2021	Return-to-work self-efficacy after occupational rehabilitation for musculoskeletal and common mental health disorders: secondary outcomes of a randomized clinical trial	Exclusion reason: Wrong population (not chronic and/or adult);
Skarpaas 2019	The association between having a coordinator and return to work: the rapid-return-to-work cohort study	Exclusion reason: Wrong population (not chronic and/or adult);
Skarpsno 2021	Insomnia is Associated with the Effect of Inpatient Multimodal Occupational Rehabilitation on Work Participation in Workers with Musculoskeletal or Mental Health Disorders: Secondary Analyses of a Randomized Clinical Trial	Exclusion reason: Wrong population (not chronic and/or adult);
Skouen 2003	[Multidisciplinary outpatient clinics for back pain patients--a new treatment program]	Exclusion reason: Wrong study design;	Non-English paper; Translation available
Soer 2012	Do workers with chronic nonspecific musculoskeletal pain, with and without sick leave, have lower functional capacity compared with healthy workers?	Exclusion reason: Wrong outcomes;
Soler-Font 2021	Complex intervention to prevent and manage musculoskeletal pain in nursing staff at work: cost-effectiveness of a clustered randomized controlled trial (inteval-spain)	Exclusion reason: Wrong study design;	Grey lit e.g. conference abstract
Spitznagel 1997	Rehabilitation assessment and treatment of the low back injured patient with chronic pain.	Exclusion reason: Wrong study design;	Grey lit e.g. conference abstract (book)
Staal 2007	Low back pain, graded activity, and return to work	Exclusion reason: Cannot access full text;	Unable to access full text
Staal 2008	Graded activity for workers with low back pain: Who benefits most and how does it work?	Exclusion reason: Wrong population (not chronic and/or adult);
Staal 2004	Graded activity for low back pain in occupational health care - A randomized, controlled trial	Exclusion reason: Wrong population (not chronic and/or adult);
Stapelfeldt 2011	Subgroup analyses on return to work in sick-listed employees with low back pain in a randomised trial comparing brief and multidisciplinary intervention	Exclusion reason: No relevant psychological intervention;
Steenstra 2006	The effectiveness of graded activity for low back pain in occupational healthcare	Exclusion reason: Wrong population (not chronic and/or adult);
Steenstra 2009	What Works Best for Whom? An Exploratory, Subgroup Analysis in a Randomized, Controlled Trial on the Effectiveness of a Workplace Intervention in Low Back Pain Patients on Return to Work	Exclusion reason: Wrong population (not chronic and/or adult);
Storheim 2012	Targeted physiotherapy treatment for low back pain based on clinical risk can improve clinical and economic outcomes when compared with current best practice	Exclusion reason: Wrong study design;
StrÃ¸m 1997	[Sick leave II for backache--municipality of Kristiansand. A one-year follow up with and without an outpatient program]	Exclusion reason: Other; Lorna Booth (2023-05-30 23:42:50)(Select): author not responded; Lorna Booth (2023-05-04 22:26:52)(Select): messaged author via Researchgate for duration of pain; Lorna Booth (2023-04-28 20:28:01)(Select): need to check if duration of pain was recorded ; Lorna Booth (2023-04-21 01:05:16)(Select): full text requested via research gate and ILL;	Author contacted; Non-English paper; Translation available	awaiting assessment
STRAATON 1992	FACTORS ASSOCIATED WITH SUCCESSFUL VOCATIONAL-REHABILITATION IN PERSONS WITH ARTHRITIS	Exclusion reason: Wrong population (not chronic and/or adult);
Straker 1998	Education to prevent low back injuries changes knowledge of safe behaviour but not injury incidence or cost.	Exclusion reason: Wrong population (not chronic and/or adult);
Streibelt 2019	Prognostic accuracy of the SIMBO regarding future return-to-work problems in patients with mental and musculoskeletal disorders	Exclusion reason: Wrong population (not chronic and/or adult);
Streibelt 2015	Prospective Cohort Analysis of the Predictive Validity of a Screening Instrument for Severe Restrictions of Work Ability in Patients with Musculoskeletal Disorders	Exclusion reason: Wrong study design;
Streibelt 2006	Effects of work-related medical rehabilitation in patients with musculoskeletal disorders: results of a randomized controlled follow-up study	Exclusion reason: Wrong population (not chronic and/or adult);	Non-English paper; Translation available
Streilbelt 2009	Effects of FCE-based Multidisciplinary Rehabilitation in Patients with Chronic Musculoskeletal Disorders - Results of a Randomized Controlled Trial	Exclusion reason: Wrong population (not chronic and/or adult);	Non-English paper; Translation available
Strube 2019	Influence of Anxiety and Depression, Self-Rated Return-to-Work Problems, and Unemployment on the Outcome of Outpatient Rehabilitation After Shoulder Arthroscopy	Exclusion reason: Wrong population (not chronic and/or adult);
Sturgis 1984	Pain center follow-up study of treated and untreated patients	Exclusion reason: Other; Lorna Booth (2023-05-30 23:43:15)(Select): author not responded; Lorna Booth (2023-05-04 22:33:03)(Select): messaged author via researchgate 04.05.23; Lorna Booth (2023-04-28 02:09:41)(Select): need to check if duration of pain was recorded ; Lorna Booth (2023-04-21 01:16:02)(Select): full text requested via research gate and ILL;	Author contacted	awaiting assessment
Suarez 1996	Factors influencing the return to work of patients after hip replacement and rehabilitation	Exclusion reason: Wrong population (not chronic and/or adult);
Suissa 2006	Assessing a whiplash management model: a population-based non-randomized intervention study	Exclusion reason: Wrong population (not chronic and/or adult);
Sullivan 2003	Psychologically based occupational rehabilitation: The Pain-Disability Prevention Program.	Exclusion reason: Other; Lorna Booth (2023-05-30 22:25:52)(Select): author not replied; Lorna Booth (2023-05-04 22:39:37)(Select): emailed author 04.05.23; Lorna Booth (2023-04-25 23:49:56)(Select): need to check if duration of pain was recorded ; Joanna McParland (2023-03-16 20:03:20)(Screen): Objectives: To describe the development, implementation, and preliminary outcome of the Pain-Disability…	Author contacted	awaiting assessment
Sullivan 2010	Psychosocial treatment techniques to augment the impact of physiotherapy interventions for low back pain	Exclusion reason: Wrong population (not chronic and/or adult);
Sullivan 2008	The role of perceived injustice in the experience of chronic pain and disability: Scale development and validation	Exclusion reason: Wrong population (not chronic and/or adult);
Sullivan 2006	Initial depression severity and the trajectory of recovery following cognitive-behavioral intervention for work disability	Exclusion reason: Other; Lorna Booth (2023-05-30 22:26:13)(Select): author not replied; Lorna Booth (2023-05-04 22:39:50)(Select): emailed author 04.05.23; Ronald O'Kane (2023-04-25 04:19:45)(Select): need more info about pain duration;	Author contacted	awaiting assessment
Sullivan 2005	Secondary prevention of work disability: Community-based psychosocial intervention for musculoskeletal disorders	Exclusion reason: Other; Lorna Booth (2023-05-05 00:20:13)(Select): emailed author 4.05.23; Lorna Booth (2023-04-28 18:58:48)(Select): need to check if duration of pain was recorded;	Author contacted	awaiting assessment
Suni 2018	Effectiveness and cost-effectiveness of neuromuscular exercise and back care counseling in female healthcare workers with recurrent non-specific low back pain: a blinded four-arm randomized controlled trial	Exclusion reason: Wrong population (not chronic and/or adult);
Suni 2013	Neuromuscular exercise and counseling decrease absenteeism due to low back pain in young conscripts: a randomized, population-based primary prevention study	Exclusion reason: Wrong population (not chronic and/or adult);
Surtevall 2009	Longstanding pain and brief motivational multidisciplinary intervention.	Exclusion reason: Wrong study design;	Grey lit e.g. conference abstract;
Sveinsdottir 2022	The Individual Placement and Support (IPS) in Pain Trial: A Randomized Controlled Trial of IPS for Patients with Chronic Pain Conditions	Exclusion reason: No relevant psychological intervention;
Symeonidou 2019	Critical Illness Polyneuropathy (CIP): a multicenter study on functional outcome	Exclusion reason: Wrong population (not chronic and/or adult);
Symonds 1995	Absence resulting from low back trouble can be reduced by psychosocial intervention at the work place	Exclusion reason: Wrong population (not chronic and/or adult);
Taimela 2010	Effectiveness of a Targeted Occupational Health Intervention in Workers with High Risk of Sickness Absence: Baseline Characteristics and Adherence as Effect Modifying Factors in a Randomized Controlled Trial	Exclusion reason: Wrong population (not chronic and/or adult);
Takahashi 2003	[Evaluative research on occupational rehabilitation: the effectiveness of a health care service subject to dismantlement]	Exclusion reason: Wrong population (not chronic and/or adult);	Non-English paper; Translation available
Taloyan 2014	Depression and gender differences among younger immigrant patients on sick leave due to chronic back pain: A primary care study	Exclusion reason: No relevant psychological intervention;
Talvi 1999	A health promotion programme for oil refinery employees: Changes of health promotion needs observed at three years.	Exclusion reason: Wrong population (not chronic and/or adult);
Tam 2013	Evaluation of a return-to-work cognitive-behavioural-based physiotherapy rehabilitation programme for the management of acute back pain	Exclusion reason: Wrong study design;	Grey lit e.g. conference abstract
Theissing 2005	Modification of the subjective prognosis of gainful employment during inpatient rehabilitation. Findings of a study of 180 orthopaedic patients	Exclusion reason: Wrong population (not chronic and/or adult);	Non-English paper; Translation available
Thomas 2021	Effects of a pain management programme on occupational performance are influenced by gains in self-efficacy	Exclusion reason: Wrong outcomes;
Thomas 1978	Chronic low back disability: effects of a progressive activity program	Exclusion reason: Wrong outcomes;
Thompson 2012	Are you ready? Readiness to return to work for people living with chronic pain	Exclusion reason: Wrong study design;
Thorslund 2007	Solution-focused group therapy for patients on long-term sick leave: A comparative outcome study.	Exclusion reason: Wrong population (not chronic and/or adult);
Toikka 2018	Work ability training provided by occupational health care reduces sickness absences and work disability risks.	Exclusion reason: Wrong study design;	Grey lit e.g. conference abstract
Tonga 2012	Effects of different back health education on fear avoidance belief and occupational performance in chronic low back pain.	Exclusion reason: Cannot access full text;	Unable to access full text
Torpil 2022	Effectiveness of Client-Centered Interventions in a Patient with Pelvic Girdle Pain: A Case Report	Exclusion reason: Wrong study design;
Tran 2017	Process evaluation of the making it work program, an online program to help people with inflammatory arthritis remain employed.	Exclusion reason: Wrong study design;	Grey lit e.g. conference abstract
Tschernetzki-Neilson 2007	Changing to an outcome-focused program improves return to work outcomes	Exclusion reason: Wrong population (not chronic and/or adult);
Twamley 2014	Cognitive Symptom Management and Rehabilitation Therapy (CogSMART) for Veterans with traumatic brain injury: Pilot randomized controlled trial	Exclusion reason: Wrong population (not chronic and/or adult);
Tyre 1981	Inpatient management of the chronic pain patient: a one-year follow-up study	Exclusion reason: Cannot access full text;	Unable to access full text
Tyre 1994	The outcome status of chronic pain patients 4 years after multidisciplinary care	Exclusion reason: Wrong study design;
UMIN000006688 2011	Efficacy of the novel comprehensive management program for low back pain in care workers: part2	Exclusion reason: Wrong study design; Joanna McParland (2023-05-02 01:09:46)(Select): need to find full text of paper;	Ongoing study
UMIN000038144 2019	Effectiveness of Self-management App for low back pain - Randomized controlled trial	Exclusion reason: Wrong study design;	Ongoing study
UMIN000046018 2021	Randomized controlled trials examining the effectiveness of internet cognitive-behavioral therapy for workers with chronic tension-type headache	Exclusion reason: Wrong study design;	Ongoing study
Unsgaard-Tondel 2021	Prognostic ability of STarT Back Screening Tool combined with work-related factors in patients with low back pain in primary care: a prospective study	Exclusion reason: No relevant psychological intervention;
VÃ©ron 2008	[Chronic low back pain and functional restoring program: applicability of the Patient Acceptable Symptom State]	Exclusion reason: No relevant psychological intervention;	Non-English paper; Translation available
Valaas 2022	Rehabilitation goals described by patients with rheumatic and musculoskeletal diseases: content and attainment during the first year after rehabilitation	Exclusion reason: Wrong population (not chronic and/or adult);
Valaas 2023	Associations Between Adherence to Self-Management Activities and Change in Function and Health Outcomes in the Rehabilitation of Patients with Rheumatic and Musculoskeletal Diseases	Exclusion reason: Wrong population (not chronic and/or adult);
vanBeurden 2012	A Participatory Return-to-Work Program for Temporary Agency Workers and Unemployed Workers Sick-Listed Due to Musculoskeletal Disorders: a Process Evaluation Alongside a Randomized Controlled Trial	Exclusion reason: Wrong population (not chronic and/or adult);
vandenHout 2007	Cost-utility analysis of a multidisciplinary job retention vocational rehabilitation program in patients with chronic arthritis at risk of job loss	Exclusion reason: Wrong population (not chronic and/or adult);
vanderWoude 2013	Active LifestyLe Rehabilitation Interventions in aging Spinal Cord injury (ALLRISC): a multicentre research program	Exclusion reason: Wrong population (not chronic and/or adult);
VanDerZeeNeuen 2015	Effects and costs of a return to work program for patients with recent sick-leave due to musculoskeletal disorders.	Exclusion reason: Wrong study design;	Grey lit e.g. conference abstract
vander 2004	Cost-effectiveness of an intensive group training protocol compared to physiotherapy guideline care for sub-acute and chronic low back pain: design of a randomised controlled trial with an economic evaluation. [ISRCTN45641649] 1375	Exclusion reason: Wrong study design;	Ongoing study
vanVilsteren 2014	Effectiveness of a Workplace Integrated Care Intervention on Work Productivity in Workers with Rheumatoid Arthritis	Exclusion reason: Wrong study design;	Grey lit e.g. conference abstract
vanVilsteren 2017	Effectiveness of an integrated care intervention on supervisor support and work functioning of workers with rheumatoid arthritis	Exclusion reason: Wrong population (not chronic and/or adult);
vanVilsteren 2016	Process Evaluation of a Workplace Integrated Care Intervention for Workers with Rheumatoid Arthritis	Exclusion reason: Wrong population (not chronic and/or adult);
Varekamp 2011	Effect of job maintenance training program for employees with chronic disease - a randomized controlled trial on self-efficacy, job satisfaction, and fatigue	Exclusion reason: Wrong population (not chronic and/or adult);
Vargovich 2018	Chronic Pain Rehabilitation for Upper Extremity Pain Following Stimulator Removal	Exclusion reason: Wrong study design;	single case study
Vendrig 2000	Results of a multimodal treatment program for patients with chronic symptoms after a whiplash injury of the neck	Exclusion reason: Wrong population (not chronic and/or adult);
Ventegodt 2007	Clinical holistic medicine (mindful, short-term psychodynamic psychotherapy complemented with bodywork) in the treatment of experienced physical illness and chronic pain	Exclusion reason: Wrong outcomes;
Verbeek 2002	Early occupational health management of patients with back pain - A randomized controlled trial	Exclusion reason: No relevant psychological intervention;
Vermeulen 2011	A Participatory Return-to-Work Intervention for Temporary Agency Workers and Unemployed Workers Sick-Listed Due to Musculoskeletal Disorders: Results of a Randomized Controlled Trial	Exclusion reason: Other; Lorna Booth (2023-05-30 22:26:42)(Select): author not replied; Lorna Booth (2023-05-05 23:14:24)(Select): Delivery failed. Resent to other corresponding author at h.anema@vumc.nl. ; Lorna Booth (2023-05-04 22:47:03)(Select): emailed author 04.05.23; Evangelia Demou (2023-05-02 02:10:38)(Select): One of the exclusion criteria was The main exclusion criteria were: being sic…	Author contacted	awaiting assessment
VicenteHerrero 2006	Impact of a migraine intervention programme in the occupational environment among Postal Service workers.	Exclusion reason: Cannot access full text; L	Unable to access full text
Vicente-Herrero 2004	The impact of a worksite migraine intervention program on work productivity, productivity costs, and non-workplace impairment among Spanish postal service employees from an employer perspective	Exclusion reason: Wrong population (not chronic and/or adult);
Viester 2015	The effect of a health promotion intervention for construction workers on work-related outcomes: results from a randomized controlled trial	Exclusion reason: Wrong population (not chronic and/or adult);
Viikari-Juntura 2012	Return to work after early part-time sick leave due to musculoskeletal disorders: a randomized controlled trial	Exclusion reason: Wrong population (not chronic and/or adult);
Vlieland 2006	Multidisciplinary vocational rehabilitation in arthritis	Exclusion reason: Wrong study design;
VonCelsing 2020	Effects of a vocational rehabilitation programme on return to work among sick-listed primary health care patients: a population-based matched, case-control study	Exclusion reason: Wrong population (not chronic and/or adult);
vonSchroeder 2020	Factors associated with unsuccessful return-to-work following work-related upper extremity injury	Exclusion reason: Wrong population (not chronic and/or adult);
Vora 2012	Work-related chronic low back pain-return-to-work outcomes after referral to interventional pain and spine clinics	Exclusion reason: No relevant psychological intervention;
Voss 2019	Outcomes of an interdisciplinary work rehabilitation program	Exclusion reason: Wrong population (not chronic and/or adult);
Wagner 2019	[Treatment effects and cost-effectiveness of interdisciplinary multimodal pain treatment of patients with back pain : A controlled observational intervention study based on claims data and survey data of participants]	Exclusion reason: No relevant psychological intervention;	Non-English paper; Translation available
Wahlin 2012	ASSOCIATION BETWEEN CLINICAL AND WORK-RELATED INTERVENTIONS AND RETURN-TO-WORK FOR PATIENTS WITH MUSCULOSKELETAL OR MENTAL DISORDERS	Exclusion reason: Wrong population (not chronic and/or adult);
Wahlin 2013	Evaluation of Self-Reported Work Ability and Usefulness of Interventions Among Sick-Listed Patients	Exclusion reason: Wrong population (not chronic and/or adult);
WalkerBone 2019	Is it possible to get people unemployed through chronic pain back to work?.	Exclusion reason: Wrong study design;	Grey lit e.g. conference abstract
Walker-Bone 2022	A pilot trial investigating the feasibility of a future randomised controlled trial of Individualised Placement and Support for people unemployed with chronic pain recruiting in primary care	Exclusion reason: No relevant psychological intervention;
Walston 2019	Use of cognitive behavioural therapy with usual physical therapy intervention for individuals who are unemployed secondary to chronic low back pain: A case series	Exclusion reason: Wrong study design;
Weber 1999	Medical rehabilitation and long term work incapacity.	Exclusion reason: Wrong population (not chronic and/or adult);	Non-English paper; Translation available
Weber 1996	Prospective controlled study of low back school in the general population	Exclusion reason: Wrong population (not chronic and/or adult);
Wells 1993	Interdisciplinary Treatment of Musculoskeletal Pain: The EMPOWER Program	Exclusion reason: Wrong study design;	Intervention design
Werner 2019	Untitled	Exclusion reason: No relevant psychological intervention;	Non-English paper; Translation available
Westman 2006	Quality of life and maintenance of improvements after early multimodal rehabilitation: a 5-year follow-up	Exclusion reason: Other; Lorna Booth (2023-05-05 23:21:55)(Select): Delivery failed. Resent to andwest@glocalnet.net. This also failed. Tried a.westman@ltv.se. Also failed. ; Lorna Booth (2023-05-05 00:39:10)(Select): emailed author 04.05.23; Ronald O'Kane (2023-04-25 04:35:08)(Select): require pain duration;	Author contacted	awaiting assessment
Westman 2009	Controlled 3-year follow-up of a multidisciplinary pain rehabilitation program in primary health care.	Exclusion reason: Wrong study design;	Grey lit e.g. conference abstract
Wideman 2009	A prospective sequential analysis of the fear-avoidance model of pain	Exclusion reason: Wrong population (not chronic and/or adult);	Contact author
Wilson 2011	The Lack of Association Between Changes in Functional Outcomes and Work Retention in a Chronic Disabling Occupational Spinal Disorder Population Implications for the Minimum Clinical Important Difference	Exclusion reason: Other; Lorna Booth (2023-05-09 23:29:34)(Select): failed to deliver. unable to find another email address; Lorna Booth (2023-05-09 23:25:27)(Select): emailed author 09.05.23; Lisa Kidd (2023-04-27 23:47:58)(Select): need to check if chronic pain sample and check references for intervention details/check if included already in search result Mayer TG, Gatchel RJ, Kishino N, et al.…	Author contacted	awaiting assessment
Winkelhake 2003	Occupationally orientated medical rehabilitation (BOR) for disabilities caused by orthopedic diseases	Exclusion reason: Wrong population (not chronic and/or adult);	Non-English paper; Translation available
Woischneck 2000	Criteria for the initiation of rehabilitation after lumbar disc surgery: Pilot study from the point of view of the operating hospital.	Exclusion reason: Wrong population (not chronic and/or adult);	Non-English paper; Translation available
Wolever 2012	Effective and Viable Mind-Body Stress Reduction in the Workplace: A Randomized Controlled Trial	Exclusion reason: Wrong population (not chronic and/or adult);
Wright 1999	Outcomes of disabling cervical spine disorders in compensation injuries - A prospective comparison to tertiary rehabilitation response for chronic lumbar spinal disorders	Exclusion reason: Wrong population (not chronic and/or adult);
Wurm 2016	Characteristics and consequences of the co-occurrence between social anxiety and pain-related fear in chronic pain patients receiving multimodal pain rehabilitation treatment	Exclusion reason: Other; Lorna Booth (2023-05-18 18:17:24)(Select): author reply: Hi Lorna, My apologies for the late reply and also for (apparently) being unfocused when answering you on ResearchGate. Iâ€™ve only been involved in one treatment study where a manual was developed and â€œCharacteristics and consequencesâ€¦â€ was not it! In the study you are inquiring about we followed patients thr…	Author contacted	author unable to provide required info
Yamada 2020	Reductions in Fatigue Predict Occupational Re-engagement in Individuals with Work-Related Musculoskeletal Disorders	Exclusion reason: Other; Lorna Booth (2023-05-30 22:27:34)(Select): author not replied; Lorna Booth (2023-05-05 01:03:39)(Select): emailed corresponding author Sullivan 04.05.23; Ronald O'Kane (2023-04-25 04:30:58)(Select): need pain duration clarified;	Author contacted	awaiting assessment
Yang 2022	Cognitive Behavioral Therapy-Based Comprehensive Self-Management Program Improves Presenteeism in Persons with Irritable Bowel Syndrome: A Secondary Data Analysis	Exclusion reason: Wrong population (not chronic and/or adult);
Yoshino 2017	Evidence and future view of cognitive behavioral therapy for chronic pain	Exclusion reason: Wrong study design;
Zangi 2022	HIGH SYMPTOM BURDEN and LIMITED CHANGES in FIBROMYALGIA PATIENTS' HEALTH STATUS TWO YEARS after PARTICIPATION in A MULTICOMPONENT REHABILITATION PROGRAMME	Exclusion reason: Wrong study design;	Grey lit e.g. conference abstract
Zetterberg	Preventing Pain and Stress-Related Ill-Health in Employees: A 6-Months Follow-Up of a Psychosocial Program in a Cluster Randomized Controlled Trial	Exclusion reason: Wrong population (not chronic and/or adult); ;
No author 1987	Occupational clinic sessions could help people with back pain take more control	Exclusion reason: Wrong study design;
No author	The transformation of back care and rehabilitation	Exclusion reason: Wrong study design;	magazine article
No author 2012	Clinical reasoning in occupational health services for individuals with musculoskeletal and mental disorders	Exclusion reason: Wrong population (not chronic and/or adult);

## Sheet: Manual exclusions
Study	Title	Exlusion Reason	RCT or NON RCT Bundle	reference
Aegerter 2022	A Multi-component Intervention (NEXpro) Reduces Neck Pain-Related Work Productivity Loss: A Randomized Controlled Trial Among Swiss Office Workers	wrong population	RCT
Anderson 2007	The effect of long-term body awareness training succeeding, a Multimodal cognitive Behavior program for patients with widespread pain	no pysycholigical component	RCT
Angst 2013	Multidimensional associative factors for improvement in pain, function, and working capacity after rehabilitation of whiplash associated disorder	duplicate	NON RCT
Becker 2008	Effects of two guideline implementation strategies on patient outcomes in primary care: a cluster randomized controlled trial	wrong study design	RCT
Beemster 2021	Vocational Rehabilitation with or without Work Module for Patients with Chronic Musculoskeletal Pain and Sick Leave from Work: Longitudinal Impact on Work Participation	population	NON RCT
Bendix 1994	[Intensive multidisciplinary treatment of back pain--2 controlled prospective studies]	wrong study design
Bendix 1998 Can it be predicted #7199	Can it be predicted which patients with chronic low back pain should be offered tertiary rehabilitation in a functional restoration program? A search for demographic, socioeconomic, and physical predictors	wrong study design	RCT
Bendix 2000 (Predictive factors …)	[Predictive factors of the effect of multidisciplinary, intensive rehabilitation of back pain. Demographic, socioeconomic and physical factors]	wrong population	RCT
Bergborn 2014	Early Psychologically Informed Interventions for Workers at Risk for Pain-Related Disability: Does Matching Treatment to Profile Improve Outcome?	wrong population	RCT
Bergsrom 2010	A 7-year follow-up of multidisciplinary rehabilitation among chronic neck and back pain patients. Is sick leave outcome dependent on psychologically derived patient groups?	wrong population	RCT
Bergstrom 2001	The impact of psychologically different patient groups on outcome after a vocational rehabilitation program for long-term spinal pain patients	outcome	NON RCT
Bergstrom 2012	Effectiveness of different interventions using a psychosocial subgroup assignment in chronic neck and back pain patients: a 10-year follow-up	outcome	RCT
Bergstrom 2014	Prediction of sickness absenteeism, disability pension and sickness presenteeism among employees with back pain	population	NON RCT
Bethge 2019	Effects of nationwide implementation of work-related medical rehabilitation in Germany: propensity score matched analysis	population	NON RCT
Bjornaraa 2022	Effects of a Remotely Delivered Cognitive Behavioral Coaching Program on the Self-Rated Functional Disability of Participants with Low Back Pain	outcome	NON RCT
Brede 2014a	Facilitating unequivocal and durable decisions in workers' compensation patients eligible for elective orthopedic surgery.	design	NON RCT
brede 2014b	acilitating surgical decisions for patients who are uncertain: a pilot surgical option process within an interdisciplinary functional restoration program	outcome	NON RCT
Burton 1997	Psychosocial factors and the rehabilitation of patients with chronic work-related upper extremity disorders.	outcome	NON RCT
Busch 2011	Patterns of sickness absence a decade after pain-related multidisciplinary rehabilitation	outcome	RCT
Coole 2012	Individual work support for employed patients with low back pain: a randomized controlled pilot trial	no work outcomes	RCT
Corbiere 2007	Pain and depression in injured workers and their return to work: A longitudinal study	outcome	NON RCT
Cruz 2001	Multidisciplinary treatment of chronic pain with disability	duplicate	NON RCT
Dozois 1995	Factors associated with rehabilitation outcome in patients with low back pain (LBP): Prediction of employment outcome at 9-month follow-up	no psych	NON RCT
Dozois 1996	Predictive utility of the CSQ in low back pain: Individual vs. composite measures	no psych	NON RCT
Durand 2001	Therapeutic Return to Work: Rehabilitation in the workplace	no psych	NON RCT
Elfving 2009	What factors predict full or partial return to work among sickness absentees with spinal pain participating in rehabilitation?	no psych	NON RCT
Elfving 2010	Exploring activity limitations and sick leave among patients with spinal pain participating in multidisciplinary rehabilitation	no psych	NON RCT
Ernsten 2014	Physical functioning after occupational rehabilitation and returning to work among employees with chronic musculoskeletal pain and comorbid depressive symptoms	no psych	NON RCT
Fauser 2022	Effectiveness of medical rehabilitation in persons with back pain - lessons learned from a German cohort study	population	NON RCT
Feuerstein 1993	Multidisciplinary rehabilitation of chronic work-related upper extremity disorders. Long-term effects	population	NON RCT
Fishbain 2008	Does smoking status affect multidisciplinary pain facility treatment outcome? [References].	no psych	NON RCT
Ganesh 2016	The effectiveness of rehabilitation on pain-free farming in agriculture workers with low back pain in India	no psych	NON RCT
Gard 2000	Functional activities and psychosocial factors in the rehabilitation of patients with low back pain.	population	NON RCT
Garland 2014 a	Mindfulness-oriented recovery enhancement ameliorates the impact of pain on self-reported psychological and physical function among opioid-using chronic pain patients.	no work outcomes	RCT
Gauthier 2006	Investigating risk factors for chronicity: the importance of distinguishing between return-to-work status and self-report measures of disability	population	NON RCT
Gorge 2017	Health-care utilization of patients with chronic back pain before and after rehabilitation	population	NON RCT
Gregg 2015	The relationship between the Tampa Scale of Kinesiophobia and low back pain rehabilitation outcomes	population	NON RCT
Hahne 2011	Outcomes and adverse events from physiotherapy functional restoration for lumbar disc herniation with associated radiculopathy	population	NON RCT
hara 2018	Biopsychosocial predictors and trajectories of work participation after transdiagnostic occupational rehabilitation of participants with mental and somatic disorders: a cohort study	population	NON RCT
Hilfiker 2016	Validity and responsiveness of the French version of the Ã–rebro Musculoskeletal Pain Screening Questionnaire in chronic low back pain	no psych	NON RCT
Jensen 2009	Cost effectiveness of two rehabilitation programmes for neck and back pain patients: A seven year follow-up	outcome	NON RCT
Kaplun 2021	Effects of Brief Guided Imagery on Female Patients Diagnosed with Fibromyalgia: An Exploratory Controlled Trial.	outcome	NON RCT
Kimura 2021	A Novel Exercise Facilitation Method in Combination with Cognitive Behavioral Therapy Using the Ikiiki Rehabilitation Notebook for Intractable Chronic Pain: Technical Report and 22 Cases	outcome	NON RCT
Kvale 2005	Sensitivity to change and responsiveness of the global physiotherapy examination (GPE-52) in patients with long-lasting musculoskeletal pain	wrong population	RCT
Lake 1993	COMPREHENSIVE INPATIENT TREATMENT FOR INTRACTABLE MIGRAINE - A PROSPECTIVE LONG-TERM OUTCOME STUDY	population	NON RCT
Lambeek 2010 effect of …	Effect of integrated care for sick listed patients with chronic low back pain: economic evaluation alongside a randomised controlled trial	wrong population	RCT
Leung 2021	Multidisciplinary programme for rehabilitation of chronic low back pain - factors predicting successful return to work	no psych	NON RCT
Lillefjell 2007	~1931	no psych	NON RCT
Lillefjell 2006	Factors predicting work ability following multidisciplinary rehabilitation for chronic musculoskeletal pain	no psych	NON RCT
Lindell 2010	Predictors of stable return-to-work in non-acute, non-specific spinal pain: low total prior sick-listing, high self prediction and young age. A two-year prospective cohort study	no pyscho component	RCT
Linton 2005	The effects of cognitive-behavioral and physical therapy preventive interventions on pain-related sick leave: a randomized controlled trial	wrong population	RCT
Linton 2016	Early Workplace Communication and Problem Solving to Prevent Back Disability: Results of a Randomized Controlled Trial Among High-Risk Workers and Their Supervisors	no pyscho component	RCT
Lofvander 2002	Pain behaviour in young immigrants having chronic pain: an exploratory study in primary care	outcome	NON RCT
LoMartire 2021	The value of interdisciplinary treatment for sickness absence in chronic pain: A nationwide register-based cohort study	population	NON RCT
Luthi 2014	Predicting non return to work after orthopaedic trauma: the Wallis Occupational Rehabilitation RisK (WORRK) model	no psych	NON RCT
Luthi 2018	Avoidance, pacing, or persistence in multidisciplinary functional rehabilitation for chronic musculoskeletal pain: An observational study with cross-sectional and longitudinal analyses	outcome	NON RCT
Mannion 2013	Comparison of spinal fusion and nonoperative treatment in patients with chronic low back pain: long-term follow-up of three randomized controlled trials	no pyscho component	RCT
Markus 2022	EFFECTIVENESS OF BEHAVIOURAL MEDICAL REHABILITATION UNDER REAL-LIFE CONDITIONS IN GERMANY: A PROPENSITY-SCORE MATCHED ANALYSIS	population	NON RCT
Maruta 1998	Status of patients with chronic pain 13 years after treatment in a pain management center	population	NON RCT
Maurice 2008	[Short- and midterm effectiveness of a back school. Retrospective cohort study on 328 patients with chronic low back pain from 1997 to 2004]	no psych	NON RCT
Mayer 1999	Outcomes comparison of treatment for chronic disabling work-related upper-extremity disorders and spinal disorders	population	NON RCT
McCracken, 2005	A prospective study of acceptance of pain and patient functioning with chronic pain	outcome	NON RCT
McGeary 2003	Gender-related differences in treatment outcomes for patients with musculoskeletal disorders	population	NON RCT
McGeary 2006	High pain ratings predict treatment failure in chronic occupational musculoskeletal disorders	population	NON RCT
Mochari-Greenberger 2020	Clinical and Workplace Outcomes From a Virtually Delivered Cognitive Behavioral Therapy Program for Pain	population	NON RCT
Moessner 2014	Efficacy of an internet-delivered aftercare program for patients with chronic back pain	wrong population	RCT
Neblett 2017	The Fear-Avoidance Components Scale (FACS): Responsiveness to Functional Restoration Treatment in a Chronic Musculoskeletal Pain Disorder (CMPD) Population	no psych	NON RCT
Nyberg 2011	Do Multidimensional Pain Inventory Scale score changes indicate risk of receiving sick leave benefits 1 year after a pain rehabilitation programme?	no psych	NON RCT
Nyberg 2014	Changes in multidimensional pain inventory profile after a pain rehabilitation programme indicate the risk of receiving sick leave benefits one year later	no psych	NON RCT
Oesch 1997	Rehabilitation of patients with chronic back pain: Assessment, results and predictive factors - a prospective study with 3 months follow-up	no psych	NON RCT
Olason 2004	Outcome of an interdisciplinary pain management program in a rehabilitation clinic	population	NON RCT
Olason 2020	Economic evaluation of interdisciplinary pain rehabilitation One IKR for rehabilitation gives eight IKR back to society	no psych	NON RCT
Persson 2004	Evaluation of changes in occupational performance among patients in a pain management program.	outcome	NON RCT
Persson 2017	Psychosocial coping profiles after pain rehabilitation: associations with occupational performance and patient characteristics	outcome	NON RCT
Petit 2014	Effectiveness of three treatment strategies on occupational limitations and quality of life for patients with non-specific chronic low back pain: Is a multidisciplinary approach the key feature to success: Study protocol for a randomized controlled trial	Wrong population (not chronic and/or adult);	This was originally excluded then added back to covidence and is in the inclusion list. It is the protocol for Ronzi which we have excluded, so will need to exclude this too.
Pietila-Holmner 2020	LONG-TERM OUTCOMES OF MULTIMODAL REHABILITATION IN PRIMARY CARE FOR PATIENTS WITH CHRONIC PAIN	no psych	NON RCT
Proctor 2004	Unremitting health-care-utilization outcomes of tertiary rehabilitation of patients with chronic musculoskeletal disorders	population	NON RCT
Proctor 2005	Failure to complete a functional restoration program for chronic musculoskeletal disorders: A prospective 1-year outcome study	population	NON RCT
Rasmussen 2016	A multi-faceted workplace intervention targeting low back pain was effective for physical work demands and maladaptive pain behaviours, but not for work ability and sickness absence: Stepped wedge cluster randomised trial	wrong population	RCT
Reneman 2021	Vocational Rehabilitation for Patients with Chronic Musculoskeletal Pain With or Without a Work Module: An Economic Evaluation	population	NON RCT
Ripley 2003	Evaluation of a multidisciplinary rehabilitation program for fibromyalgia: A pilot study.	population	NON RCT
Rivano Fischer 2019	Return to work after interdisciplinary pain rehabilitation: One- and two-year follow-up based on the Swedish Quality Registry for Pain rehabilitation	no psych	NON RCT
Roche 2007	Comparison of a functional restoration program with active individual physical therapy for patients with chronic low back pain: a randomized controlled trial	wrong population	RCT
Roche-Leboucher 2011	Multidisciplinary intensive functional restoration versus outpatient active physiotherapy in chronic low back pain: a randomized controlled trial	wrong population	RCT
Roche-Leboucher 2011 # 1300	Multidisciplinary intensive functional restoration versus outpatient active physiotherapy in chronic low back pain: a randomized controlled trial	duplicate	RCT
Ronzi 2017	Efficiency of three treatment strategies on occupational and quality of life impairments for chronic low back pain patients: Is the multidisciplinary approach the key feature to success?	wrong population	RCT
Rothman 2013	Improved Quality of Life, Working Ability, and Patient Satisfaction After a Pretreatment Multimodal Assessment Method in Patients With Mixed Chronic Muscular Pain A Randomized-controlled Study	wrong population	RCT
Sandstrom 1986	Clinical and social factors in rehabilitation of patients with chronic low back pain	no psych	NON RCT
Saper 1999	Comprehensive tertiary care for headache: A 6-month outcome study	population	NON RCT
Scerri 2006	The INTERMED questionnaire for predicting return to work after a multidisciplinary rehabilitation program for chronic low back pain	no psych	NON RCT
Scheer 2022	Racial and Ethnic Differences in Outcomes of a 12-Week Digital Rehabilitation Program for Musculoskeletal Pain: Prospective Longitudinal Cohort Study.	population	NON RCT
Snow 1988	Multidisciplinary treatment of physical and psychosocial disabilities in chronic pain patients: a follow-up report	design	NON RCT
Steiner 2013	Added value of an intensive multidisciplinary functional rehabilitation programme for chronic low back pain patients	population	NON RCT
Stigmar 2013	Promoting work ability in a structured national rehabilitation program in patients with musculoskeletal disorders: outcomes and predictors in a prospective cohort study	population	NON RCT
Strand 2001	The impact of physical function and pain on work status at 1-year follow-up in patients with back pain	wrong population	RCT
Streibelt 2014	Effects of intensified work-related multidisciplinary rehabilitation on occupational participation: a randomized-controlled trial in patients with chronic musculoskeletal disorders	wrong population	RCT
Sullivan 2006	A psychosocial risk factor-targeted intervention for the prevention of chronic pain and disability following whiplash injury	population	NON RCT
Sullivan 2017	Return to work helps maintain treatment gains in the rehabilitation of whiplash injury	population	NON RCT
Sullivan 2022	Risk-targeted behavioral activation for the management of work disability associated with comorbid pain and depression: a feasibility study	population	NON RCT
Suoyrjo 2008	Effects of multidisciplinary inpatient rehabilitation for chronic back or neck pain: a register-linkage study of sickness absences and analgesic purchases in an occupational cohort	no psych	NON RCT
Svedmark 2016	Is tailored treatment superior to non-tailored treatment for pain and disability in women with non-specific neck pain? A randomized controlled trial	duplicate	RCT
Svedmark 2018	Impact of Workplace Exposure and Stress on Neck Pain and Disabilities in Women -A Longitudinal Follow-up After a Rehabilitation Intervention	no pyscho component	RCT
Tan 1997	Goal setting as a predictor of return to work in a population of chronic musculoskeletal pain patients	no psych	NON RCT
TavaresFigueiredo 2016	Educational self-care objectives within a functional spine restoration program. Retrospective study of 104 patients	no psych	NON RCT
Taylor 2001	Rehabilitation that works - vocational outcomes following rehabilitation for occupational musculoskeletal pain	population	NON RCT
Theodore 2015	Cost-Effectiveness of Early Versus Delayed Functional Restoration for Chronic Disabling Occupational Musculoskeletal Disorders	population	NON RCT
Tseli 2020	PROGNOSTIC FACTORS FOR IMPROVED PHYSICAL AND EMOTIONAL FUNCTIONING ONE YEAR AFTER INTERDISCIPLINARY REHABILITATION IN PATIENTS WITH CHRONIC PAIN: RESULTS FROM A NATIONAL QUALITY REGISTRY IN SWEDEN	outcome	NON RCT
van den Hout 2003	Secondary prevention of work-related disability in nonspecific low back pain: Does problem-solving therapy help? A randomized clinical trial	no pyscho component	RCT
van der Hulst 2008	Multidisciplinary rehabilitation treatment of patients with chronic low back pain: A prognostic model for its outcome	no psych	NON RCT
van der Roer 2008 Intensive …	Intensive group training protocol versus guideline physiotherapy for patients with chronic low back pain: a randomised controlled trial	wrong study design	RCT
van der Roer Economic …	Economic evaluation of an intensive group training protocol compared with usual care physiotherapy in patients with chronic low back pain	wrong study design	RCT
Van Hooff 2014	Predictive factors for successful clinical outcome 1 year after an intensive combined physical and psychological programme for chronic low back pain.	outcome	NON RCT
Ventegodt 2008	A study of experienced chronic pain in the holistic medicine clinic using mindful psychodynamic short time psychotherapy complemented with bodywork	population	NON RCT
Vowles 2003	Work-related beliefs about injury and physical capability for work in individuals with chronic pain	outcome	NON RCT
Wallasch 2012	Outcomes of a headache-specific cross-sectional multidisciplinary treatment program.	population	NON RCT
Westman 2008	Do psychosocial factors predict disability and health at a 3-year follow-up for patients with non-acute musculoskeletal pain? A validation of the Orebro Musculoskeletal Pain Screening Questionnaire	population	NON RCT
Westman 2010	Controlled 3-year follow-up of a multidisciplinary pain rehabilitation program in primary health care	population	NON RCT
Westrom 2010	Individualized chiropractic and integrative care for low back pain: the design of a randomized clinical trial using a mixed-methods approach	wrong study design	RCT
Wigers 2007	[Rehabilitation of chronic myofascial pain disorders]	outcome	NON RCT
Wigley 1990	Rehabilitation in chronic back pain: employment status after four years	population	NON RCT
Worgmoor 2022	The impact of comorbid spinal pain in depression on work participation and clinical remission following brief or short psychotherapy. Secondary analysis of a randomized controlled trial with two-year follow-up	wrong study design	RCT

## Sheet: Non English exclusions 
Study	Title	Exlusion reason	Tags	reference
Becker 2001	Sociodemographic predictors of therapeutic results in patients with chronic, non-malignant pain	Non-English - needs translation
Bromme 2015	Multidisciplinary outpatient care program vs. usual care. Cost-benefit analysis in patients with chronic low back pain	Non-English - needs translation
De Bolle 2016	Short-, medium-, and longterm benefits of a back school program: Retrospective study on 394 patients with chronic low back pain.	Non-English - needs translation
Dibbelt 2006	[Long-term efficiency of orthopedic rehabilitation in chronic back pain--the integrative orthopedic psychosomatic concept (IopKo)]	Non-English - needs translation
Fernandez Cuadrado 2003	Chronic pain and labor status: Differences in the intensity of the pain after the administration of a programa of psychological treatment.	Non-English - needs translation
Greitmann 2006	Multidisciplinary orthopedic rehabilitation program in patients with chronic back pain and need for changing job situation - Long-term effects of a multimodal, multidisciplinary program with activation and job development	Non-English - needs translation
Haase 2012	[Importance of education level for effectiveness of multimodal pain therapy]	Non-English - needs translation
Hafenbrack 2013	Effects of interdisciplinary functional restoration treatment with cognitive behavior therapy in patients with chronic back pain. Healthcare research in the context of selective contracts	Non-English - needs translation
Haugstvedt 2004	Could persons on sick leave learn to think differently about themselves and increase their participation in the workplace? A one-year follow up of an intervention programme.	Non-English - needs translation
Hildebrandt 1996	Multidisciplinary treatment program for chronic low back pain	Non-English - needs translation
Hildebrandt 1997	Hildebrandt 1997 Prediction of success from a multidisciplinary treatment program for chronic low back pain	Non-English - needs translation
Kohl 2020	Stay at Work - Feasibility and Acceptance of a Part-Time Medical Rehabilitation	Non-English - needs translation
Marnitz 2008	Multimodal integrated assessment and treatment of patients with back pain. Pain related results and ability to work	Non-English - needs translation
Nagel 2009	Interdisciplinary treatment of low back pain. Long-lasting, effective, and cost-effective	Non-English - needs translation
Schultze 2008	Conception and Evaluation of a Group Therapy Intervention for Patients with Chronic Pain Disorders and Applications for Early Retirement Pensions	Non-English - needs translation
Haugli 1997	[Can chronic musculoskeletal pain be reduced by education? Results from an educational test model]	Non-English - needs translation
Hildebrandt 1994	Treatment of chronic low back pain with an outpatient rehabilitation programme. Preliminary results of a prospective study.	Non-English - needs translation
Petermann 1994	[The treatment concept at the "Center for Pain Studies" of the Rehabilitation Institute of Chicago.]	Non-English - needs translation
Schops 2000	The "Munchner Rucken-Intensiv-Programm". Prospective study to evaluate a multimodal functional restoration program for patients suffering from chronic back pain	Non-English - needs translation
Collado Cruz 2001	Efficiency of multidisciplinary treatment of chronic pain with locomotor disability	Non-English - needs translation
Collado 2004	Collado 2004	Non-English - needs translation

## Sheet: Final exclusions list 
Study	Citation	Exclusion Reason
Aanesen 2023	Aanesen, F., Grotle, M., Rysstad, T. L., Tveter, A. T., Tingulstad, A., Lochting, I., . . . Oiestad, B. E. (2023). Effectiveness of adding motivational interviewing or a stratified vocational advice intervention to usual case management on return to work for people with musculoskeletal disorders: The MI-NAV randomised controlled trial. Occupational and Environmental Medicine, 80(1), 42–50. doi:10…	Wrong population (not chronic and/or adult);
Aas 2008	Aas, R. W., Kjeken, I., & Dagfinrud, H. (2008). Critically appraised papers. workplace intervention reduced the duration of sick leave in recently injured workers with subacute low-back pain, but graded activity did not. Australian Occupational Therapy Journal, 55(2), 143–144. doi:10.1111/j.1440-1630.2008.752_1.x	Wrong study design;
Aas 2012	Aas, R. W., & Skarpaas, L. S. (2012). The impact of a brief vs. multidisciplinary intervention on return to work remains unclear for employees sick-listed with low back pain...critically apraised papers. Australian Occupational Therapy Journal, 59(3) doi:10.1111/j.1440-1630.2012.01020.x	Wrong study design;
Aasdahl 2018	Aasdahl, L., Pape, K., Vasseljen, O., Johnsen, R., Gismervik, S., Halsteinli, V., . . . Fimland, M. S. (2018). Effect of inpatient multicomponent occupational rehabilitation versus less comprehensive outpatient rehabilitation on sickness absence in persons with musculoskeletal- or mental health disorders: A randomized clinical trial. Journal of Occupational Rehabilitation, 28(1), 170–179. doi:10.…	Wrong population (not chronic and/or adult);
Aasdahl 2019	Aasdahl, L., Gismervik, S. O., Marchand, G. H., Vasseljen, O., Johnsen, R., & Fimland, M. S. (2019). Changes in fear-avoidance beliefs and work participation after occupational rehabilitation for musculoskeletal- and common mental disorders: Secondary Wrong outcomes of two randomized clinical trials. Journal of Rehabilitation Medicine, 51(3), 175–182. doi:10.2340/16501977-2520	Wrong population (not chronic and/or adult);
Aasdahl 2019	Aasdahl, L., Pape, K., Vasseljen, O., Johnsen, R., & Fimland, M. S. (2019). Improved expectations about length of sick leave during occupational rehabilitation is associated with increased work participation. Journal of Occupational Rehabilitation, 29(3), 475–482. doi:10.1007/s10926-018-9808-4	Wrong population (not chronic and/or adult);
AASDAHL 2019	Aasdahl, L., Gismervik, S. O., Marchand, G. H., Vasseljen, O., Johnsen, R., & Fimland, M. S. (2019). Changes in fear-avoidance beliefs and work participation after occupational rehabilitation for musculoskeletal- and common mental disorders: Secondary Wrong outcomes of two randomized clinical trials. Journal of Rehabilitation Medicine, 51(3), 175–182. doi:10.2340/16501977-2520	Wrong population (not chronic and/or adult); duplicate
Aasdahl 2021	Aasdahl, L., Vasseljen, O., Gismervik, S. O., Johnsen, R., & Fimland, M. S. (2021). Two-year follow-up of a randomized clinical trial of inpatient multimodal occupational rehabilitation vs outpatient acceptance and commitment therapy for sick listed workers with musculoskeletal or common mental disorders. Journal of Occupational Rehabilitation, 31(4), 721–728. doi:10.1007/s10926-021-09969-4	Wrong population (not chronic and/or adult);
Aasvik 2017	Aasvik, J. K., Woodhouse, A., Stiles, T. C., Jacobsen, H. B., Landmark, T., Glette, M., . . . Landro, N. I. (2017). Effectiveness of working memory training among subjects currently on sick leave due to complex symptoms. Frontiers IN Psychology, 7 doi:10.3389/fpsyg.2016.02003	Exclusion reason: Wrong Wrong outcomes;
AbÃ¡solo 2005	AbÃ¡solo, L., Blanco, M., Bachiller, J., Candelas, G., Collado, P., Lajas, C., . . . Aguilar, M. D. (2005). A health system program to reduce work disability related to musculoskeletal disorders. Annals of Internal Medicine, 143(6) doi:10.7326/0003-4819-143-6-200509200-00005	Exclusion reason: No relevant psychological intervention;
AbÃ¡solo 2007	AbÃ¡solo, L., Carmona, L., HernÃ¡ndez-GarcÃ¬a, C., Lajas, C., Loza, E., Blanco, M., . . . Jover, J. A. (2007). Musculoskeletal work disability for clinicians: Time course and effectiveness of a specialized intervention program by diagnosis. Arthritis and Rheumatism, 57(2), 335–342. doi:10.1002/art.22529	Exclusion reason: No relevant psychological intervention;
Abreu 2019	Abreu, M. D., Montes, M. J., Quinteros, G., Retamoso, J., & Retamoso, I. (2019). An interdisciplinary work experience in chronic pain. results and challenges. Revista Medica Del Uruguay, 35(1), 36–41. doi:10.29193/RMU.35.5.5	Exclusion reason: Wrong study design;
Adams 2007	Adams, H., Ellis, T., Stanish, W. D., & Sullivan, M. J. L. (2007). Psychosocial factors related to return to work following rehabilitation of whiplash injuries. Journal of Occupational Rehabilitation, 17(2), 305–315.	Exclusion reason: Wrong study design;
Aegerter 2022	Aegerter, A. M., Deforth, M., Volken, T., Johnston, V., Luomajoki, H., Dressel, H., . . . Elfering, A. (2022). A multi-component intervention (NEXpro) reduces neck pain-related work productivity loss: A randomized controlled trial among swiss office workers. Journal of Occupational Rehabilitation, doi:10.1007/s10926-022-10069-0	Wrong population (not chronic and/or adult);
Ahlgren 1999	Ahlgren, C., & Hammarstrom, A. (1999). Has increased focus on vocational rehabilitation led to an increase in young employees' return to work after work-related disorders? Scandinavian Journal of Public Health, 27(3), 220–227. doi:10.1177/14034948990270030101	Wrong population (not chronic and/or adult);
Ahlgren 2005	Ahlgren, A., Broman, L., Bergroth, A., & Ekholm, J. (2005). Disability pension despite vocational rehabilitation? A study from six social insurance offices of a county. International Journal OF Rehabilitation Research, 28(1), 33–42.	Exclusion reason: No relevant psychological intervention;
Ahlgren 2007	Ahlgren, A., Bergroth, A., Ekholm, J., & Schuldt, K. (2007). Work resumption after vocational rehabilitation: A follow-up two years after completed rehabilitation. Work, 28(4), 343–354. Retrieved from https://ovidsp.ovid.com/ovidweb.cgi?T=JS&CSC=Y&NEWS=N&PAGE=fulltext&D=emed10&AN=46824702 https://libkey.io/libraries/3071/openurl?genre=article&aulast=Ahlgren&issn=1051-9815&title=Work&atitle=Work+r…	Wrong population (not chronic and/or adult);
Aili 2022	Aili, K., Hellman, T., Svartengren, M., & Danielsson, K. (2022). Including a three-party meeting using the demand and ability protocol in an interdisciplinary pain rehabilitation programme for a successful return to work process. International Journal of Environmental Research and Public Health, 19(24).	Wrong study design
Akasheh 2010	Akasheh, G., & Sadoghi, M. (2010). The effectiveness of cognitive behavioral therapy on reduction of chronic tension headache. European Psychiatry, Conference: 18th European Congress of Psychiatry. Munich Germany. Conference Publication Retrieved from https://ovidsp.ovid.com/ovidweb.cgi?T=JS&CSC=Y&NEWS=N&PAGE=fulltext&D=emed11&AN=70171475 https://libkey.io/libraries/3071/openurl?genre=article&aul…	Exclusion reason: Wrong study design
Alavinia 2021	Alavinia, S. M., Jetha, A., Hitzig, S. L., McCauley, D., Routhier, F., Noonan, V. K., . . . Craven, B. C. (2021). Development of employment indicators to advance the quality of spinal cord injury rehabilitation care: SCI-high project. Journal OF Spinal Cord Medicine, 44, S118–S133. doi:10.1080/10790268.2021.1955205	Exclusion reason: Wrong study design;
Allaire 1997	Allaire, S., Anderson, J., & Meenan, R. (1997). Wrong outcomes from the job-raising program, a self-improvement model of vocational rehabilitation, among persons with arthritis. Journal of Applied Rehabilitation Counseling, 28(2), 26–31. Retrieved from https://ovidsp.ovid.com/ovidweb.cgi?T=JS&CSC=Y&NEWS=N&PAGE=fulltext&D=psyc3&AN=1997-05314-005 https://libkey.io/libraries/3071/openurl?genre=artic…	Wrong population (not chronic and/or adult);
Allaire 2003	Allaire, S. H., Li, W., & LaValley, M. P. (2003). Reduction of job loss in persons with rheumatic diseases receiving vocational rehabilitation - A randomized controlled trial. Arthritis and Rheumatism, 48(11), 3212–3218. doi:10.1002/art.11256	Exclusion reason: Wrong study design;
Allaire 2005	Allaire, S. H., Niu, J. B., & LaValley, M. P. (2005). Employment and satisfaction Wrong outcomes from a job retention intervention delivered to persons with chronic diseases. Rehabilitation Counseling Bulletin, 48(2), 100–109. doi:10.1177/00343552050480020401	Wrong population (not chronic and/or adult);
AMBROSIUS 1995	AMBROSIUS, F. M., KREMER, A. M., HERKNER, P. B., DEKRAKER, M., & BARTZ, S. (1995). Wrong outcome comparison of workers compensation and noncompensation low-back-pain in a highly structured functional restoration program. Journal OF Orthopaedic & Sports Physical Therapy, 21(1), 7–12. doi:10.2519/jospt.1995.21.1.7	Exclusion reason: No relevant psychological intervention;
Ammerlaan 2017	Ammerlaan, J., van Os-Medendorp, H., de Boer-Nijhof, N., Scholtus, L., Kruize, A. A., van Pelt, P., . . . Bijlsma, H. (2017). Short term effectiveness and experiences of a peer guided web-based self-management intervention for young adults with juvenile idiopathic arthritis.15(1), 75. doi:10.1186/s12969-017-0201-1	Wrong population (not chronic and/or adult);
Andersen 2015	Andersen, A., Larsson, K., Lytsy, P., Kristiansson, P., & Anderzen, I. (2015). Predictors of self-efficacy in women on long-term sick leave. International Journal of Rehabilitation Research, 38(4), 320–326. doi:10.1097/MRR.0000000000000129	Exclusion reason: Wrong study design;
Anderson 2007	Anderson, B., Strand, L. I., & Raheim, M. (2007). The effect of long-term body awareness training succeeding, a multimodal cognitive behavior program for patients with widespread pain. Journal of Musculoskeletal Pain, 15(3), 19–29. doi:10.1300/J094v15n03_04	no pysycholigical component
Andersson 2011	Andersson, E., Ljotsson, B., Smit, F., Paxling, B., Hedman, E., Lindefors, N., . . . Ruck, C. (2011). Cost-effectiveness of internet-based cognitive behavior therapy for irritable bowel syndrome: Results from a randomized controlled trial. Bmc Public Health, 11 doi:10.1186/1471-2458-11-215	Wrong population (not chronic and/or adult);
Anema 2007	Anema, J. R., Steenstra, I. A., Bongers, P. M., de Vet, H., Knol, D. L., Loisel, P., & van Mechelen, W. (2007). Multidisciplinary rehabilitation for subacute low back pain: Graded activity or workplace intervention or both? A randomized controlled trial. Spine, 32(3), 291–298. doi:10.1097/01.brs.0000253604.90039.ad	Wrong population (not chronic and/or adult);
Angst 2006	Angst, F., Brioschi, R., Main, C. J., Lehmann, S., & Aeschlimann, A. (2006). Interdisciplinary rehabilitation in fibromyalgia and chronic back pain: A prospective outcome study. The Journal of Pain, 7(11), 807–815.	Wrong study design
Angst 2009	Angst, F., Verra, M. L., Lehmann, S., Brioschi, R., & Aeschlimann, A. (2009). Clinical effectiveness of an interdisciplinary pain management programme compared with standard inpatient rehabilitation in chronic pain: A naturalistic, prospective controlled cohort study. Journal of Rehabilitation Medicine, 41(7), 569–575.	Wrong study design
Angst 2010	Angst, F., Francoise, G., Verra, M. L., Lehmann, S., Jenni, W., & Aeschlimann, A. (2010). Interdisciplinary rehabilitation after whiplash injury: An observational prospective outcome study. Journal of Rehabilitation Medicine, 42(4), 350–356.	Wrong study design
Angst 2013	Angst, F., Benz, T., Gantenbein, A. R., Lehmann, S., Aeschlimann, A., & Hegemann, F. (2013). Multidimensional associative factors for improvement in pain, function, and working capacity after rehabilitation of whiplash associated disorder. Swiss Medical Weekly, 143	duplicate
Angst 2014	Angst, F., Gantenbein, A. R., Lehmann, S., Gysi-Klaus, F., Aeschlimann, A., Michel, B. A., & Hegemann, F. (2014). Multidimensional associative factors for improvement in pain, function, and working capacity after rehabilitation of whiplash associated disorder: A prognostic, prospective outcome study. BMC Musculoskeletal Disorders, 15, 130.	Wrong study design
Angst 2015	Angst, F., Benz, T., Lehmann, S., Aeschlimann, A., Michel, B. A., & Haiduk, P. (2015). Long-term improvements of health and working capacity in whiplash associated disorders after an inpatient rehabilitation program. Swiss Medical Weekly, 145	Exclusion reason: Wrong study design;
Areis 2023	Areias, A. C., Costa, F., Janela, D., Molinos, M., Moulder, R. G., Lains, J., . . . Correia, F. D. (2023). Impact on productivity impairment of a digital care program for chronic low back pain: A prospective longitudinal cohort study. Musculoskeletal Science & Practice, 63, 102709.	Wrong study design
Arnetz 2003	Arnetz, B. B., Sjogren, B., Rydehn, B., & Meisel, R. (2003). Early workplace intervention for employees with musculoskeletal-related absenteeism: A prospective controlled intervention study. Journal of Occupational and Environmental Medicine, 45(5), 499–506. doi:10.1097/01.jom.0000063628.37065.45	Exclusion reason: No relevant psychological intervention;
Arokoski 2002	Arokoski, J. P. A., Juntunen, M., & Luikku, J. (2002). Use of health-care services, work absenteeism, leisure-time physical activity, musculoskeletal symptoms and physical performance after vocationally oriented medical rehabilitation -- description of the courses and a one-and-a-half-year follow-up study wit. International Journal of Rehabilitation Research, 25(2), 119–131. Retrieved from https:…	Exclusion reason: Other
Asih 2014	Asih, S., Neblett, R., Mayer, T., & Gatchel, R. (2014). The role of insomnia in chronic disabling occupational musculoskeletal disorders (CDOMD). Journal of Pain.Conference: 33rd Annual Scientific Meeting of the American Pain Society.Tampa, FL United States.Conference Publication: (Var.Pagings), 15(4) Retrieved from https://ovidsp.ovid.com/ovidweb.cgi?T=JS&CSC=Y&NEWS=N&PAGE=fulltext&D=emed15&AN=7…	Exclusion reason: Wrong study design
Asih 2014	Asih, S., Neblett, R., Mayer, T. G., & Gatchel, R. J. (2014). Does patient-reported insomnia improve in response to interdisciplinary functional restoration for chronic disabling occupational musculoskeletal disorders? Spine, 39(17), 1384–1392.	Wrong study design
Asih 2015	Asih, S., Mayer, T. G., Williams, M., Choi, Y. H., & Gatchel, R. J. (2015). Does classification of chronic musculoskeletal disorder patients into psychosocial subgroups predict differential treatment responsiveness and 1-year outcomes after a functional restoration program? [references]. The Clinical Journal of Pain, 31(12), 1036–1045.
Asih 2016	Asih, S., Neblett, R., Mayer, T., & Gatchel, R. (2016). Long length of disability: Is it a risk factor for rehabilitation? a study of a chronic musculoskeletal pain disorders population. Journal of Pain.Conference: 35th Annual Scientific Meeting of the American Pain Society.Austin, TX United States.Conference Publication: (Var.Pagings), 17(4) Retrieved from https://ovidsp.ovid.com/ovidweb.cgi?T=J…	Exclusion reason: Wrong study design;
Asih 2018	Asih, S., Neblett, R., Mayer, T. G., & Gatchel, R. J. (2018). Does the length of disability between injury and functional restoration program entry affect treatment outcomes for patients with chronic disabling occupational musculoskeletal disorders?. Journal of Occupational Rehabilitation, 28(1), 57–67	Wrong study design
Assadourian 2020	Assadourian, M., Bailly, F., Letellier, P., Potel, A., Duplan, B., Beaudreuil, J., . . . Gossec, L. (2020). Criteria for inclusion in programs of functional restoration for chronic low back pain: Pragmatic study. Annals of Physical and Rehabilitation Medicine, 63(3), 189–194. doi:10.1016/j.rehab.2019.06.019	Exclusion reason: Wrong study design;
Awang 2018	Awang, H., & Mansor, N. (2018). Predicting employment status of injured workers following a case management intervention. Safety and Health at Work, 9(3), 347–351. doi:10.1016/j.shaw.2017.11.001	Wrong population (not chronic and/or adult);
Axen 2017	Axen, I., & Follin, G. (2017). Medical yoga in the workplace setting perceived stress and work ability - a feasibility study. Complementary Therapies in Medicine, 30, 61–66. doi:10.1016/j.ctim.2016.12.001	Wrong population (not chronic and/or adult);
Axen 2022	Axen, I., Sennehed, C. P., Eek, F., & Stigmar, K. (2022). Can a workplace dialogue impact the perceived influence of neck and/or backpain on everyday activities and performance at work? A secondary analysis from the randomized controlled trial WorkUp. Bmc Musculoskeletal Disorders, 23(1) doi:10.1186/s12891-022-05812-w	Wrong population (not chronic and/or adult);
BÃ¼rger 2001	BÃ¼rger, W., Dietsche, S., Morfeld, M., & Koch, U. (2001). [Multiperspective estimates on the probability of patient return to work following orthopaedic rehabilitation: Findings and predictive relevance]. Die Rehabilitation, 40(4), 217–225. doi:10.1055/s-2001-15992	Wrong population (not chronic and/or adult);
BÃ¼rger 2004	BÃ¼rger, W. (2004). Stepwise occupational reintegration -- participants, realization, effectiveness, and optimization requirements. Rehabilitation, 43(3), 152–161. Retrieved from https://search.ebscohost.com/login.aspx?direct=true&db=rzh&AN=106774551&site=ehost-live&scope=sitehttps://search.ebscohost.com/login.aspx?direct=true&db=rzh&AN=106774551&site=ehost-live&scope=site	Exclusion reason: Wrong study design;
Bachmair 2021	Bachmair, E., Remmes, K. M., Aucott, L., Dures, E., Emsley, R., Gray, S., . . . Lennan, G. M. (2021). Remotely delivered cognitive behavioural and personalised exercise interventions reduce fatigue severity and impact in inflammatory rheumatic diseases: Results from a multi-centre randomised controlled parallel group trial.73 doi:10.1002/art.41966	Exclusion reason: Wrong study design;
Bachmann 2000	Bachmann, S., & Oesch, P. (2000). Rehabilitation of patients with chronic pain of the locomotor system in an interdisciplinary functional and performance restoration program - first results after 5 months. Physikalische Medizin Rehabilitationsmedizin Kurortmedizin, 10(1), 11–19. doi:10.1055/s-2008-1057751	Exclusion reason: No relevant psychological intervention;
Bachmann 2003	Bachmann, S., Oesch, P., Kool, J., Persili, S., & Knusel, O. (2003). Treatment OD patients with cronic low back pain in a functional restoration program: Can work relared function parameters, pain and the working status after 12 months be changed? Annals of the Rheumatic Diseases, 62, 544.	Exclusion reason: No relevant psychological intervention;
Bahrke 2006	Bahrke, U., Bandemer-Greulich, U., Fikentscher, E., MÃ¼ller, K., Schreiber, B., & Konzag, T. A. (2006). [Chronic low back pain with endurant pain coping--optimizing rehabilitation success in a hitherto neglected patient group]. Die Rehabilitation, 45(6), 336–344. doi:10.1055/s-2006-940107	Exclusion reason: Cannot access full text;
Bailey 2020	Bailey, J. F., Agarwal, V., Zheng, P., Smuck, M., Frederickson, M., Kennedy, D. J., & Krauss, J. (2020). Digital care for chronic musculoskeletal pain: 10,000 participant longitudinal cohort study. Journal of Medical Internet Research, 22(5).	Wrong study design
Bakker 2022	Bakker, N., Knoop, J., Hutting, N., Heerkens, Y., Engels, J., Staal, J. B., . . . van Weely, S. (2022). Development through co-creation of a personalized, multimodal, physiotherapist-led, work-oriented intervention to increase work ability in working people with rheumatoid arthritis or axial spondyloarthritis. Annals of the Rheumatic Diseases, 81, 132–133. doi:10.1136/annrheumdis-2022-eular.477	Exclusion reason: Wrong study design;
Baltov 2008	Baltov, P., CÃ´te, J., Truchon, M., & Feldman, D. E. (2008). Psychosocial and socio-demographic factors associated with Wrong outcomes for patients undergoing rehabilitation for chronic whiplash associated disorders: A pilot study. Disability and Rehabilitation, 30(25), 1947–1955. doi:10.1080/09638280701791245	Exclusion reason: Wrong population (not chronic and/or adult);
Barthel 1998	Barthel, H. R., Miller, L. S., Deardorff, W. W., & Portenier, R. (1998). Presentation and response of patients with upper extremity repetitive use syndrome to a multidisciplinary rehabilitation program: A retrospective review of 24 cases. Journal of Hand Therapy : Official Journal of the American Society of Hand Therapists, 11(3), 191–199. doi:10.1016/s0894-1130(98)80037-9	Exclusion reason: Wrong study design;
Bean 2017	Bean, A., Edmonds, C., Lin, T., Davis, R., Hopcroft, L., Savona, A., . . . Razmjou, H. (2017). Effectiveness of a multidisciplinary rehabilitation program following shoulder injury. Open Journal of Occupational Therapy (OJOT), 5(3), 1–13. doi:10.15453/2168-6408.1383	Exclusion reason: No relevant psychological intervention;
Bearne 2015	Bearne, L. M., Kaambwa, B., Ratcliffe, J., Choy, E., Scott, D. L., Hurley, M. V., & Manning, V. L. (2015). Economic evaluation of a brief education, self-management and upper limb exercise training programme in people with rheumatoid arthritis.54 doi:10.1093/rheumatology/kev046.005	Exclusion reason: Wrong study design;
Beaudreuil 2010	Beaudreuil, J., Kone, H., Lasbleiz, S., Vicaut, E., Richette, P., Cohen-Solal, M., . . . Orcel, P. (2010). Efficacy of a functional restoration program for chronic low back pain: Prospective 1-year study. Joint Bone Spine, 77(5), 435–439. doi:10.1016/j.jbspin.2010.03.003	Exclusion reason: Other
Beausoleil 1983	Beausoleil, R., & Rioux, S. (1983). Multi-dimensional treatment for patients suffering from chronic low-back pain: A comparative study. Revue De Modification Du Comportement, 13(3-4), 107–116. Retrieved from https://ovidsp.ovid.com/ovidweb.cgi?T=JS&CSC=Y&NEWS=N&PAGE=fulltext&D=psyc2&AN=1984-23677-001 https://libkey.io/libraries/3071/openurl?genre=article&aulast=Beausoleil&issn=0383-056X&title=Rev…	Exclusion reason: Cannot access full text;
Becker 1998	Becker, N., Hojsted, J., Sjogren, P., & Eriksen, J. (1998). Sociodemographic predictors of treatment Wrong outcome in chronic non-malignant pain patients. do patients receiving or applying for disability pension benefit from multidisciplinary pain treatment? Pain, 77(3), 279–287. doi:10.1016/S0304-3959(98)00105-5	Exclusion reason: Wrong Wrong outcomes;
Becker 2001	Becker, N., HÃ¸jsted, J., SjÃ¸gren, P., & Eriksen, J. (2001). [Sociodemographic predictors of therapeutic results in patients with chronic, non-malignant pain]. Ugeskrift for Laeger, 163(22), 3073–3077. Retrieved from https://search.ebscohost.com/login.aspx?direct=true&db=cmedm&AN=11449833&site=ehost-live&scope=sitehttps://search.ebscohost.com/login.aspx?direct=true&db=cmedm&AN=11449833&site=ehos…	Non-English - needs translation
Becker 2008	Becker, A., Leonhardt, C., Kochen, M. M., Keller, S., Wegscheider, K., Baum, E., . . . Basler, H. D. (2008). Effects of two guideline implementation strategies on patient Wrong outcomes in primary care: A cluster randomized controlled trial. Spine, 33(5) doi:10.1097/BRS.0b013e3181657e0d	wrong study design
Becker 2020	Becker, A., Angerer, P., Weber, J., & Muller, A. (2020). The prevention of musculoskeletal complaints: Long-term effect of a work-related psychosocial coaching intervention compared to physiotherapy alone-a randomized controlled trial. International Archives of Occupational and Environmental Health, 93(7), 877–889. doi:10.1007/s00420-020-01538-1	Exclusion reason: Other
Beemster 2019	Beemster, T. T., van Velzen, J. M., van Bennekom, C., Reneman, M. F., & Frings-Dresen, M. (2019). Test-retest reliability, agreement and responsiveness of productivity loss (iPCQ-VR) and healthcare utilization (TiCP-VR) questionnaires for sick workers with chronic musculoskeletal pain. Journal of Occupational Rehabilitation, 29(1), 91–103. doi:10.1007/s10926-018-9767-9	Exclusion reason: Wrong Wrong outcomes;
Beemster 2021	Beemster, T. T., van Bennekom, C., van Velzen, J. M., Frings-Dresen, M., & Reneman, M. F. (2021). Vocational rehabilitation with or without work module for patients with chronic musculoskeletal pain and sick leave from work: Longitudinal impact on work participation. Journal of Occupational Rehabilitation, 31(1), 72–83. doi:10.1007/s10926-020-09893-z	Wrong population (not chronic and/or adult);
Beissner 1996	Beissner, K. L., Saunders, R. L., & McManis, B. G. (1996). Factors related to successful work hardening Wrong outcomes. Physical Therapy, 76(11), 1188–1201. doi:10.1093/ptj/76.11.1188	Wrong population (not chronic and/or adult);
Bendix 1994	Bendix, A. F., Bendix, T., Vaegter, K., Busch, E., Kirkbak, S., & Ostenfeld, S. (1994). [Intensive multidisciplinary treatment of back pain--2 controlled prospective studies]. Ugeskrift for Laeger, 156(16), 2388. Retrieved from https://search.ebscohost.com/login.aspx?direct=true&db=cmedm&AN=8009700&site=ehost-live&scope=sitehttps://search.ebscohost.com/login.aspx?direct=true&db=cmedm&AN=8009700&s…	wrong study design
Bendix 1993	Bendix, T., & Bendix, A. (1993). [Why intensive rehabilitation of patients with chronic back problems?]. Nordisk Medicin, 108(12), 321–322. Retrieved from https://search.ebscohost.com/login.aspx?direct=true&db=cmedm&AN=8272393&site=ehost-live&scope=sitehttps://search.ebscohost.com/login.aspx?direct=true&db=cmedm&AN=8272393&site=ehost-live&scope=site	Exclusion reason: Wrong study design;
Bendix 1998 Can it be predicted	Bendix, A. F., Bendix, T., & Haestrup, C. (1998). Can it be predicted which patients with chronic low back pain should be offered tertiary rehabilitation in a functional restoration program? A search for demographic, socioeconomic, and physical predictors. Spine, 23(16), 1775–1783. doi:10.1097/00007632-199808150-00010	wrong study design
Bendix 2000 (Predictive factors …)	Bendix, A. F., Bendix, T., & Haestrup, C. (2000). [Predictive factors of the effect of multidisciplinary, intensive rehabilitation of back pain. demographic, socioeconomic and physical factors]. Ugeskrift for Laeger, 162(2), 182–186. Retrieved from https://search.ebscohost.com/login.aspx?direct=true&db=cmedm&AN=10647318&site=ehost-live&scope=sitehttps://search.ebscohost.com/login.aspx?direct=true…	Wrong population (not chronic and/or adult);
Benz 2017	Benz, T., Haiduk, P., Lehmann, S., GysiKlaus, F., Aeschlimann, A., Michel, B., & Angst, F. (2017). Interdisciplinary rehabilitation after whiplash injury: An observational prospective 5 years Wrong outcome study. Swiss Medical Weekly, Conference Retrieved from https://ovidsp.ovid.com/ovidweb.cgi?T=JS&CSC=Y&NEWS=N&PAGE=fulltext&D=emed18&AN=626873205 https://libkey.io/libraries/3071/openurl?genre=a…	Exclusion reason: Wrong study design;
Bergborn 2014	Bergbom, S., Flink, I., Boersma, K., & Linton, S. J. (2014). Early psychologically informed interventions for workers at risk for pain-related disability: Does matching treatment to profile improve Wrong outcome? Journal of Occupational Rehabilitation, 24(3), 446–457. doi:10.1007/s10926-013-9478-1	Wrong population (not chronic and/or adult);
Berglund 2018	Berglund, E., Anderzen, I., Andersen, A., Carlsson, L., Gustavsson, C., Wallman, T., & Lytsy, P. (2018). Multidisciplinary intervention and acceptance and commitment therapy for return-to-work and increased employability among patients with mental illness and/or chronic pain: A randomized controlled trial. International Journal of Environmental Research and Public Health, 15(11) doi:10.3390/ijerp…	Wrong population (not chronic and/or adult);
Bergman 2022	Bergman, B. P., Demou, E., Lewsey, J., & Macdonald, E. (2022). A comparison of routine and case-managed pathways for recovery from musculoskeletal disorders in people in employment. Disability and Rehabilitation, 44(17), 4648–4655. doi:10.1080/09638288.2021.1912837	Wrong population (not chronic and/or adult);
Bergsrom 2010	Bergstrom, G., Bergstrom, C., Hagberg, J., Bodin, L., & Jensen, I. (2010). A 7-year follow-up of multidisciplinary rehabilitation among chronic neck and back pain patients. is sick leave Wrong outcome dependent on psychologically derived patient groups? [references]. European Journal of Pain, 14(4), 426–433. doi:10.1016/j.ejpain.2009.06.008	Wrong population (not chronic and/or adult);
Bergstrom 2001	Bergstrom, G., Jensen, I. B., Bodin, L., Linton, S. J., & Nygren, A. L. (2001). The impact of psychologically different patient groups on Wrong outcome after a vocational rehabilitation program for long-term spinal pain patients. Pain, 93(3), 229–237. doi:10.1016/S0304-3959(01)00320-7	WrongWrong outcome
Bergstrom 2005	Bergstrom, M. A., & Mattsson, M. (2005). Different aspects of pain rehabilitation and return to work. a one- and three-year-follow-up with a gender perspective. Journal of Psychosomatic Research, 58(6)	Exclusion reason: Wrong study design;
Bergstrom 2010	Bergstrom, G., Bergstrom, C., Hagberg, J., Bodin, L., & Jensen, I. (2010). A 7-year follow-up of multidisciplinary rehabilitation among chronic neck and back pain patients. is sick leave Wrong outcome dependent on psychologically derived patient groups? [references]. European Journal of Pain, 14(4), 426–433. doi:10.1016/j.ejpain.2009.06.008	Wrong Wrong outcome
Bergstrom 2012	Bergstrom, C., Jensen, I., Hagberg, J., Busch, H., & Bergstrom, G. (2012). Effectiveness of different interventions using a psychosocial subgroup assignment in chronic neck and back pain patients: A 10-year follow-up. Disability and Rehabilitation, 34(2), 110–118. doi:10.3109/09638288.2011.607218	Wrong Wrong outcome
Bergstrom 2014	BergstrÃ¶m, G., Hagberg, J., Busch, H., Jensen, I., & BjÃ¶rklund, C. (2014). Prediction of sickness absenteeism, disability pension and sickness presenteeism among employees with back pain. Journal of Occupational Rehabilitation, 24(2), 278–286. doi:10.1007/s10926-013-9454-9	Wrong population (not chronic and/or adult);
Bernaards 2008	Bernaards, C. M., AriÃ«ns, G.,A.M., Simons, M., Knol, D. L., & Hildebrandt, V. H. (2008). Improving work style behavior in computer workers with neck and upper limb symptoms. Journal of Occupational Rehabilitation, 18(1), 87–101. doi:10.1007/s10926-007-9117-9	Exclusion reason: Wrong Wrong outcomes;
Bernaards 2011	Bernaards, C. M., Bosmans, J. E., Hildebrandt, V. H., van Tulder, M.,W., & Heymans, M. W. (2011). The cost-effectiveness of a lifestyle physical activity intervention in addition to a work style intervention on recovery from neck and upper limb symptoms and pain reduction in computer workers. Occupational and Environmental Medicine, 68(4), 265–272. doi:10.1136/oem.2008.045450	Exclusion reason: Wrong Wrong outcomes;
Bethge 2010	Bethge, M., Herbold, D., Trowitzsch, L., & Jacobi, C. (2010). Return to work following work-related orthopedic rehabilitation: A cluster randomized trial. REHABILITATION, 49(1), 2–12. doi:10.1055/s-0029-1246143	Wrong population (not chronic and/or adult);
Bethge 2011	Bethge, M., Herbold, D., Trowitzsch, L., & Jacobi, C. (2011). Work status and health-related quality of life following multimodal work hardening: A cluster randomised trial. Journal of Back & Musculoskeletal Rehabilitation, 24(3), 161–172. doi:10.3233/BMR-2011-0290	Wrong population (not chronic and/or adult);
Bethge 2013	Bethge, M., Gutenbrunner, C., & Neuderth, S. (2013). Work ability index predicts application for disability pension after work-related medical rehabilitation for chronic back pain. Archives of Physical Medicine and Rehabilitation, 94(11), 2262–2268. doi:10.1016/j.apmr.2013.05.003	Exclusion reason: No relevant psychological intervention; L
Bethge 2016	Bethge, M. (2016). Effects of graded return-to-work: A propensity-score-matched analysis. Scandinavian Journal of Work Environment & Health, 42(4), 273–279. doi:10.5271/sjweh.3562	Wrong population (not chronic and/or adult);
Bethge 2019	Bethge, M., Markus, M., Streibelt, M., Gerlich, C., & Schuler, M. (2019). Effects of nationwide implementation of work-related medical rehabilitation in germany: Propensity score matched analysis. Occupational and Environmental Medicine, 76(12), 913–919. doi:10.1136/oemed-2019-106065	Wrong population (not chronic and/or adult);
Bhattarai 2022	Bhattarai, M., Smedema, S. M., Hoyt, W. T., & Bishop, M. (2022). The role of mindfulness in quality of life of persons with spinal cord injury: A cross-sectional study. Health and Quality of Life Wrong outcomes, 20(1) doi:10.1186/s12955-022-02059-w	Exclusion reason: Wrong study design;
Bjornaraa 2022	Bjornaraa, J., Bowers, A., Mino, D., Choice, D., Metz, D., & Wagner, K. (2022). Effects of a remotely delivered cognitive behavioral coaching program on the self-rated functional disability of participants with low back pain. Pain Management Nursing, 23(4), 397–410. doi:10.1016/j.pmn.2021.08.006	Wrong outcome
Blanquero 2020	Blanquero, J., CortÃ©s-Vega, M. D., RodrÃ­guez-SÃ¡nchez-LaulhÃ©, P., Corrales-Serra, B., GÃ³mez-Patricio, E., DÃ­az-Matas, N., & Suero-Pineda, A. (2020). Feedback-guided exercises performed on a tablet touchscreen improve return to work, function, strength and healthcare usage more than an exercise program prescribed on paper for people with wrist, hand or finger injuries: A randomised trial.66(4…	Wrong population (not chronic and/or adult);
Bonde 2005	Bonde, J. P., Rasmussen, M. S., Hjollund, H., Svendsen, S. W., Kolstad, H. A., Jensen, L. D., & Wieclaw, J. (2005). Occupational disorders and return to work: A randomized controlled study. Journal of Rehabilitation Medicine, 37(4), 230–235. doi:10.1080/16501970410025487	Wrong population (not chronic and/or adult);
Bontoux 2004	Bontoux, L., Roquelaure, Y., Billabert, C., Dubus, V., Sancho, P. O., Colin, D., . . . Richard, I. (2004). [Prospective study of the outcome at one year of patients with chronic low back pain in a program of intensive functional restoration and ergonomic intervention. Factors predicting their return to work]. Annales De Readaptation Et De Medecine Physique : Revue Scientifique De La Societe Franc…	Wrong study design
Bontoux 2009	Bontoux, L., Dubus, V., Roquelaure, Y., Colin, D., Brami, L., Roche, G., . . . Richard, I. (2009). Return to work of 87 severely impaired low back pain patients two years after a program of intensive functional rehabilitation. Annals of Physical and Rehabilitation Medicine, 52(1), 17–29.	Wrong study design
Boonstra 2015	Boonstra, A. M., Reneman, M. F., Waaksma, B. R., Preuper, H., & Stewart, R. E. (2015). Predictors of multidisciplinary treatment Wrong outcome in patients with chronic musculoskeletal pain. Disability and Rehabilitation, 37(14-15), 1242–1250. doi:10.3109/09638288.2014.961657	Exclusion reason: Wrong Wrong outcomes;
Bosy 2010	Bosy, D., Etlin, D., Corey, D., & Lee, J. W. (2010). An interdisciplinary pain rehabilitation programme: Description and evaluation of outcomes. Physiotherapy Canada, 62(4), 316–326.	Wrong study design
Braathen 2007	Braathen, T. N., Veiersted, K. B., & Heggenes, J. (2007). Improved work ability and return to work following vocational multidisciplinary rehabilitation of subjects on long-term sick leave. Journal of Rehabilitation Medicine, 39(6), 493–499. doi:10.2340/16501977-0081	Wrong population (not chronic and/or adult);
Braathen 2014	Braathen, T. N., Brage, S., Tellnes, G., Irene, O., Chris, J., & Eftedal, M. (2014). A prospective study of the association between the readiness for return to work scale and future work participation in norway. Journal of Occupational Rehabilitation, 24(4), 650–657. doi:10.1007/s10926-013-9497-y	Wrong population (not chronic and/or adult);
Brattberg 2006	Brattberg, G. (2006). Internet-based rehabilitation for individuals with chronic pain and burnout: A randomized trial. International Journal of Rehabilitation Research.Internationale Zeitschrift Fur Rehabilitationsforschung.Revue Internationale De Recherches De Readaptation, 29(3), 221–227. doi:10.1097/01.mrr.0000210055.17291.f5	Exclusion reason: No relevant psychological intervention;
Brattberg 2007	Brattberg, G. (2007). Internet-based rehabilitation for individuals with chronic pain and burnout II: A long-term follow-up. International Journal of Rehabilitation Research, 30(3), 231–234. doi:10.1097/MRR.0b013e32829fa545	Exclusion reason: No relevant psychological intervention;
Brattberg 2008	Brattberg, G. (2008). Self-administered EFT (emotional freedom techniques) in individuals with fibromyalgia: A randomized trial. Integrative Medicine: A Clinician's Journal, 7(4), 30–35. Retrieved from https://search.ebscohost.com/login.aspx?direct=true&db=rzh&AN=105663203&site=ehost-live&scope=sitehttps://search.ebscohost.com/login.aspx?direct=true&db=rzh&AN=105663203&site=ehost-live&scope=site	Exclusion reason: Wrong Wrong outcomes;
Brede 2012	Brede, E., Mayer, T. G., & Gatchel, R. J. (2012). Prediction of failure to retain work 1 year after interdisciplinary functional restoration in occupational injuries. Archives of Physical Medicine and Rehabilitation, 93(-), 268–274. doi:10.1016/j.apmr.2011.08.029	Wrong population (not chronic and/or adult);
Brede 2014a	Brede, E., Mayer, T. G., Shea, M., Garcia, C., & Gatchel, R. J. (2014). Facilitating unequivocal and durable decisions in workers' compensation patients eligible for elective orthopedic surgery. Journal of Pain, 15(1), 49–58. Retrieved from https://ovidsp.ovid.com/ovidweb.cgi?T=JS&CSC=Y&NEWS=N&PAGE=fulltext&D=emed15&AN=372021654 https://libkey.io/libraries/3071/openurl?genre=article&aulast=Brede&…	design
brede 2014b	Brede, E., Mayer, T. G., Worzer, W. E., Shea, M., Garcia, C., & Gatchel, R. J. (2014). Facilitating surgical decisions for patients who are uncertain: A pilot surgical option process within an interdisciplinary functional restoration program. Spine Journal, 14(8), 1686–1693. doi:10.1016/j.spinee.2013.06.108	Wrong outcome
Briand 2007	Briand, C., Durand, M. J., St-Arnaud, L., & Corbiere, M. (2007). Work and mental health: Learning from return-to-work rehabilitation programs designed for workers with musculoskeletal disorders. International Journal of Law and Psychiatry, 30(4-5), 444–457. doi:10.1016/j.ijlp.2007.06.014	Exclusion reason: Wrong study design;
Briest 2016	Briest, J., & Bethge, M. (2016). [Intensified work-related rehabilitation aftercare: Long-term results of a randomized controlled multicenter trial]. Die Rehabilitation, 55(2), 108–114. doi:10.1055/s-0042-102998	Wrong population (not chronic and/or adult);
Bromme 2015	Bromme, J., Mohokum, M., Disch, A. C., & Marnitz, U. (2015). Multidisciplinary outpatient care program vs. usual care. cost-benefit analysis in patients with chronic low back pain. SCHMERZ, 29(2), 195–202. doi:10.1007/s00482-014-1508-1	Non-English - needs translation
Brooke 2014	Brooke, K. J., Faux, S. G., Wilson, S. F., Liauw, W., Bowman, M., & Klein, L. (2014). Wrong outcomes of motor vehicle crashes with fracture: A pilot study of early rehabilitation interventions. Journal of Rehabilitation Medicine, 46(4), 335–340. doi:10.2340/16501977-1275	Wrong population (not chronic and/or adult);
Brown 1992	Brown, K. C., Sirles, A. T., Hilyer, J. C., & Thomas, M. J. (1992). Cost-effectiveness of a back school intervention for municipal employees. Spine, 17(10), 1224–1228. doi:10.1097/00007632-199210000-00016	Wrong population (not chronic and/or adult);
Bruga 2019	Bruga, D., Hedrick, P., Otto, P., Jacob, G., Parker, J., & Letz, G. (2019). Optimizing financial and rehabilitation Wrong outcomes for chronic pain claims: Utilizing biopsychosocial rehabilitation programs. Journal of Nurse Life Care Planning, 19(3), 38–44. Retrieved from https://search.ebscohost.com/login.aspx?direct=true&db=rzh&AN=138528283&site=ehost-live&scope=sitehttps://search.ebscohost.com…	Exclusion reason: Wrong study design;
Buchner 2006	Buchner, M., Zahlten-Hinguranage, A., Schiltenwolf, M., & Neubauer, E. (2006). Therapy outcome after multidisciplinary treatment for chronic neck and chronic low back pain: A prospective clinical study in 365 patients. Scandinavian Journal of Rheumatology, 35(5), 363–367.	Wrong study design
Buchner 2007a	Buchner, M., Neubauer, E., Zahlten-Hinguranage, A., & Schiltenwolf, M. (2007a). Age as a predicting factor in the therapy outcome of multidisciplinary treatment of patients with chronic low back pain - a prospective longitudinal clinical study in 405 patients. Clinical Rheumatology, 26(3), 385–392.	Wrong study design
Buchner 2007b	Buchner, M., Neubauer, E., Zahlten-Hinguranage, A., & Schiltenwolf, M. (2007b). The influence of the grade of chronicity on the outcome of multidisciplinary therapy for chronic low back pain. Spine, 32(26), 3060–3066.	Wrong study design
Bultmann 2009	Bultmann, U., Sherson, D., Olsen, J., Hansen, C. L., Lund, T., & Kilsgaard, J. (2009). Coordinated and tailored work rehabilitation: A randomized controlled trial with economic evaluation undertaken with workers on sick leave due to musculoskeletal disorders. Journal of Occupational Rehabilitation, 19(1), 81–93. doi:10.1007/s10926-009-9162-7	Wrong population (not chronic and/or adult);
Burke 1994	Burke, S. A., Harms-Constas, C., & Aden, P. S. (1994). Return to work/work retention Wrong outcomes of a functional restoration program. A multi-center, prospective study with a comparison group. Spine, 19(17) doi:10.1097/00007632-199409000-00002	Wrong population (not chronic and/or adult);
Burton 1997	Burton, K., Polatin, P. B., & Gatchel, R. J. (1997). Psychosocial factors and the rehabilitation of patients with chronic work-related upper extremity disorders. Journal of Occupational Rehabilitation, 7(3), 139–153. doi:10.1007/BF02767360	Wrong outcome
Busch 2011	Busch, H., Bodin, L., Bergstrom, G., & Jensen, I. B. (2011). Patterns of sickness absence a decade after pain-related multidisciplinary rehabilitation. Pain, 152(8), 1727–1733. doi:10.1016/j.pain.2011.02.004	Wrong outcome
Busch 2018	Busch, H., Bjork Bramberg, E., Hagberg, J., Bodin, L., & Jensen, I. (2018). The effects of multimodal rehabilitation on pain-related sickness absence - an observational study. Disability and Rehabilitation, 40(14), 1646–1653.	Wrong study design
Caby 2010	Caby, I., Vanvelcenaher, J., Letombe, A., & Pelayo, P. (2010). Effects of a five-week intensive and multidisciplinary spine-specific functional restoration program in chronic low back pain patients with or without surgery. Annals of Physical and Rehabilitation Medicine, 53(10), 621–631.	Wrong study design
Caby 2016	Caby, I., Olivier, N., Janik, F., Vanvelcenaher, J., & Pelayo, P. (2016). A controlled and retrospective study of 144 chronic low back pain patients to evaluate the effectiveness of an intensive functional restoration program in france. Healthcare, 4(2).	Wrong study design
Cairns 1976	Cairns, D., Thomas, L., Mooney, V., & Pace, J. B. (1976). A comprehensive treatment approach to chronic low back pain. Pain, 2(3), 301–308.	Wrong study design
Cairns 1984	Cairns, D., Mooney, V., & Crane, P. (1984). Spinal pain rehabilitation: Inpatient and outpatient treatment results and development of predictors for outcome. Spine, 9(1), 91–95.	Wrong study design
Callahan 1993	Callahan, D. K. (1993). Work hardening for a client with low back pain. The American Journal of Occupational Therapy : Official Publication of the American Occupational Therapy Association, 47(7), 645–649. doi:10.5014/ajot.47.7.645	Exclusion reason: Wrong study design;
Campello 2002	Campello, M. A. A. (2002). Physical and psychosocial predictors of work retention after a multidisciplinary rehabilitation program for non-specific low back pain patients Retrieved from https://search.ebscohost.com/login.aspx?direct=true&db=rzh&AN=109842132&site=ehost-live&scope=sitehttps://search.ebscohost.com/login.aspx?direct=true&db=rzh&AN=109842132&site=ehost-live&scope=site	Exclusion reason: Wrong study design;
Campello 2006	Campello, M. A., Weiser, S. R., Nordin, M., & Hiebert, R. (2006). Work retention and nonspecific low back pain. Spine, 31(16), 1850–1857. doi:10.1097/01.brs.0000227288.00378.d5	Exclusion reason: Other
Campello 2012	Campello, M., Ziemke, G., Hiebert, R., Weiser, S., Brinkmeyer, M., Fox, B., . . . Nordin, M. (2012). Implementation of a multidisciplinary program for active duty personnel seeking care for low back pain in a U.S. navy medical center: A feasibility study. Military Medicine, 177(9) doi:10.7205/milmed-d-12-00118	Wrong population (not chronic and/or adult);
Carleton 2009	Carleton, R. N., Kachur, S. S., Abrams, M. P., & Asmundson, G. J. G. (2009). Waddell's symptoms as indicators of psychological distress, perceived disability, and treatment Wrong outcome. Journal of Occupational Rehabilitation, 19(1), 41–48. doi:10.1007/s10926-009-9165-4	Exclusion reason: Wrong study design;
CAROSELLA 1994	CAROSELLA, A. M., LACKNER, J. M., & FEUERSTEIN, M. (1994). Factors associated with early discharge from a multidisciplinary work rehabilitation program for chronic low-back-pain. Pain, 57(1), 69–76. doi:10.1016/0304-3959(94)90109-0	Exclusion reason: Other
Carriere 2015	Carriere, J. S., Thibault, P., Milioto, M., & Sullivan, M. (2015). Expectancies mediate the relations among pain catastrophizing, fear of movement, and return to work Wrong outcomes after whiplash injury. Journal of Pain, 16(12), 1280–1287. doi:10.1016/j.jpain.2015.09.001	Wrong population (not chronic and/or adult);
Carriere 2015	Carriere, J., Thibault, P., & Sullivan, M. (2015). The mediating role of expectancies on the relation between depression and return to work in whiplash-associated disorders. Journal of Pain.Conference: 34th Annual Scientific Meeting of the American Pain Society.Palm Springs, CA United States.Conference Publication: (Var.Pagings), 16(4) Retrieved from https://ovidsp.ovid.com/ovidweb.cgi?T=JS&CSC=Y…	Exclusion reason: Wrong study design;
Carriere 2017	Carriere, J. S., Thibault, P., Adams, H., Milioto, M., Ditto, B., & Sullivan, M. (2017). Expectancies mediate the relationship between perceived injustice and return to work following whiplash injury: A 1-year prospective study. European Journal of Pain, 21(7), 1234–1242. doi:10.1002/ejp.1023	Wrong population (not chronic and/or adult);
Cassisi 1089	Cassisi, J. E., Sypert, G. W., Salamon, A., & Kapel, L. (1989). Independent evaluation of a multidisciplinary rehabilitation program for chronic low back pain. Neurosurgery, 25(6), 877–883.	Wrong study design
Caudill 1991	Caudill, M., Schnable, R., Zuttermeister, P., Benson, H., & Friedman, R. (1991). Decreased clinic use by chronic pain patients: Response to behavioral medicine intervention. The Clinical Journal of Pain, 7(4), 305–310. doi:10.1097/00002508-199112000-00009	Exclusion reason: Wrong Wrong outcomes;
Chaleat-Valayer 2016	Chaleat-Valayer, E., Denis, A., Abelin-Genevois, K., Zelmar, A., Siani-Trebern, F., Touzet, S., . . . Fassier, J. B. (2016). Long-term effectiveness of an educational and physical intervention for preventing low-back pain recurrence: A randomized controlled trial. Scandinavian Journal of Work Environment & Health, 42(6), 510–519. doi:10.5271/sjweh.3597	Wrong population (not chronic and/or adult);
Chambers 2015	Chambers, J. B., Marks, E. M., Russell, V., & Hunter, M. S. (2015). A multidisciplinary, biopsychosocial treatment for non-cardiac chest pain. International Journal of Clinical Practice, 69(9), 922–927.	Wrong study design
Champagne 2018	Champagne, R., Ronzi, Y., RocheLeboucher, G., Begue, C., Dubus, V., Bontoux, L., . . . Petit, A. (2018). Effectiveness of an outpatient rehabilitation program with multidisciplinary approach on return to work for patients with non-specific chronic lombal pain. Douleurs, 19(2), 92–100. Retrieved from https://ovidsp.ovid.com/ovidweb.cgi?T=JS&CSC=Y&NEWS=N&PAGE=fulltext&D=emed19&AN=2000668847 https:/…	Exclusion reason: Wrong study design;
Chaory 2004	Chaory, K., Rannou, F., Fermanian, J., Genty, M., Rosenberg, S., Billabert, C., . . . Poiraudeau, S. (2004). [Impact of functional restoration programs on fears, avoidance and beliefs in chronic low back pain patients]. Annales De Readaptation Et De Medecine Physique : Revue Scientifique De La Societe Francaise De Reeducation Fonctionnelle De Readaptation Et De Medecine Physique, 47(3), 93–97. do…	Exclusion reason: Wrong Wrong outcomes;
Chapman 1981	Chapman, S. L., Brena, S. F., & Bradford, A. L. (1981). Treatment outcome in a chronic pain rehabilitation program. Pain, 11(2), 255–268.	Wrong study design
Chapman 1984	Chapman, S. L., & Pemberton, J. S. (1994). Prediction of treatment outcome from clinically derived MMPI clusters in rehabilitation for chronic low back pain. The Clinical Journal of Pain, 10(4), 267–276.	Wrong study design
Chapman-Day 2011	Chapman-Day, K., Matheson, L. N., Schimanski, D., Leicht, J., & DeVries, L. (2011). Preparing difficult clients to return to work. Work-a Journal of Prevention Assessment & Rehabilitation, 40(4), 359–367. doi:10.3233/WOR-2011-1247	Wrong population (not chronic and/or adult);
Chatelier 1996	Chatelier, F. (1996). Occupational rehabilitation of patients with low back or scapular pain who perform manual handling activities. Archives Des Maladies Professionnelles Et De Medecine Du Travail, 57(4), 291–293. Retrieved from https://ovidsp.ovid.com/ovidweb.cgi?T=JS&CSC=Y&NEWS=N&PAGE=fulltext&D=emed6&AN=26230213 https://libkey.io/libraries/3071/openurl?genre=article&aulast=Chatelier&issn=1250…	Exclusion reason: Wrong study design;
Cheing 2014	Cheing, G., Vong, S., Chan, F., Ditchman, N., Brooks, J., & Chan, C. (2014). Testing a path-analytic mediation model of how motivational enhancement physiotherapy improves physical functioning in pain patients. Journal of Occupational Rehabilitation, 24(4), 798–805. doi:10.1007/s10926-014-9515-8	Exclusion reason: Wrong Wrong outcomes;
ChiCTR1900023789 2019	ChiCTR1900023789. (2019). Baduanjin for prevention of recurrence of low back pain: A randomized controlled trial. Retrieved from https://www.cochranelibrary.com/central/doi/10.1002/central/CN-01974077/fullhttps://www.cochranelibrary.com/central/doi/10.1002/central/CN-01974077/full	Exclusion reason: Wrong study design;
Chisala 2022	Chisala, E., & Bahadur, S. (2022). Meeting the demands of employment: The impact and rehabilitation of chronic pain and fatigue in the uk armed forces. Rheumatology (United Kingdom).Conference: British Society for Rheumatology Annual Conference, BSR 2022.Glasgow United Kingdom, 61, 102. Retrieved from https://ovidsp.ovid.com/ovidweb.cgi?T=JS&CSC=Y&NEWS=N&PAGE=fulltext&D=emed23&AN=638086615 https:…	Exclusion reason: Wrong study design;
Choi 2021	Choi, K. E., Lindert, L., Schlomann, L., Samel, C., Hellmich, M., & Pfaff, H. (2021). A cross-provider healthcare management program for musculoskeletal disorders: Results of a randomized controlled trial in 22 german companies. International Journal of Environmental Research and Public Health, 18(22) doi:10.3390/ijerph182211844	Exclusion reason: No relevant psychological intervention;
Christensen 2003	Christensen, F. B., Laurberg, I., & Bunger, C. E. (2003). Importance of the back-cafe concept to rehabilitation after lumbar spinal fusion: A randomized clinical study with a 2-year follow-up. Spine, 28(23), 2561–2569. doi:10.1097/01.BRS.0000097890.96524.A1	Exclusion reason: No relevant psychological intervention;
Christensen 2016	Christensen, J. R., Bredahl, T. V. G., HadrÃ©vi, J., SjÃ¸gaard, G., & SÃ¸gaard, K. (2016). Background, design and conceptual model of the cluster randomized multiple-component workplace study: FRamed intervention to decrease occupational muscle pain - "FRIDOM". BMC Public Health, 16(1), 1116. doi:10.1186/s12889-016-3758-6	Wrong population (not chronic and/or adult);
Chu 2015	Chu, M. C., Law, R. K. Y., Cheung, L. C. T., Ma, M. L., Tse, E. Y. W., Wong, T. C. M., & Chen, P. P. (2015). Pain management programme for chinese patients: A 10-year outcome review. Hong Kong Medical Journal, 21(4), 304–309.	Wrong study design
Cinciripini 1982	Cinciripini, P. M., & Floreen, A. (1982). An evaluation of a behavioral program for chronic pain. Journal of Behavioral Medicine, 5(3), 375–389.	Wrong study design
Cole 1998	Cole, J. D. (1998). Psychotherapy with the chronic pain patient using coping skills development: Outcome study. Journal of Occupational Health Psychology, 3(3), 217–226.	Wrong study design
Collado 2004	Collado, A., Torres, X., Arias, A., RuizLopez, R., & MunozGomez, J. (2004). Multidisciplinary therapy for patients with chronic pain on sick leave. Revista De La Sociedad Espanola Del Dolor, 11(4), 203–209. Retrieved from https://ovidsp.ovid.com/ovidweb.cgi?T=JS&CSC=Y&NEWS=N&PAGE=fulltext&D=emed8&AN=38917435 https://libkey.io/libraries/3071/openurl?genre=article&aulast=Collado&issn=1134-8046&titl…	Non-English - needs translation
Collado Cruz 2001	Collado Cruz, A., Torres i Mata, X., Arias i Gassol, A., CerdÃ Gabaroi, D., Vilarrasa, R., ValdÃ©s Miyar, M., & MuÃ±oz-GÃ³mez, J. (2001). [Efficiency of multidisciplinary treatment of chronic pain with locomotor disability]. Medicina Clinica, 117(11), 401–405. doi:10.1016/s0025-7753(01)72129-x	Non-English - needs translation
Colombini 1996	Colombini, D., Menoni, O., De Marco, F., Ricci, M. G., Bergamasco, R., Grea, V., . . . Occhipinti, E. (1996). Criteria for the reintegration in the job of workers with musculo-skeletal disorders of the upper limbs, based on preliminary practical experience. Medicina Del Lavoro, 87(6), 750–763. Retrieved from https://ovidsp.ovid.com/ovidweb.cgi?T=JS&CSC=Y&NEWS=N&PAGE=fulltext&D=emed6&AN=27191509 h…	Exclusion reason: Wrong study design;
Conway 2020	Conway, D., Ladlow, P., Ferreira, J., Mani-Babu, S., & Bennett, A. N. (2020). Cognitive functional therapy (CFT)-based rehabilitation improves clinical Wrong outcomes in UK military personnel with persistent low back pain. Bmj Military Health, 166(5), 336–341. doi:10.1136/jramc-2018-001136	Exclusion reason: Wrong Wrong outcomes;
Coole 2012	Coole, C., Drummond, A., & Watson, P. J. (2013). Individual work support for employed patients with low back pain: A randomized controlled pilot trial. Clinical Rehabilitation, 27(1), 40–50. doi:10.1177/0269215512446839	no work Wrong outcomes
Cooper 2018	Cooper, K., Jehu, L. M., Klein, S., Smith, B. H., & Schofield, P. (2018). Training peers to support older people with chronic low back pain following physiotherapy discharge: A feasibility study. Physiotherapy, 104(2), 239–247. doi:10.1016/j.physio.2017.07.001	Exclusion reason: Wrong study design;
Corbiere 2007	Corbiere, M., Sullivan, M. J. L., Stanish, W. D., & Adams, H. (2007). Pain and depression in injured workers and their return to work: A longitudinal study. Canadian Journal of Behavioural Science / Revue Canadienne Des Sciences Du Comportement, 39(1), 23–31. doi:10.1037/cjbs2007002	Wrong outcome
Corey 1996	Corey, D. T., Koepfler, L. E., Etlin, D., & Day, H. I. (1996). A limited functional restoration program for injured workers: A randomized trial. Journal of Occupational Rehabilitation, 6(4), 239–249. doi:10.1007/BF02110886	Exclusion reason: Other
Costa 2022	Costa, F., Janela, D., Molinos, M., Lains, J., Francisco, G. E., Bento, V., & Correia, F. D. (2022a). Telerehabilitation of acute musculoskeletal multi-disorders: Prospective, single-arm, interventional study. Bmc Musculoskeletal Disorders, 23(1) doi:10.1186/s12891-021-04891-5	Wrong population (not chronic and/or adult);
Costa 2022	Costa, F., Janela, D., Molinos, M., Moulder, R. G., Lains, J., Bento, V., . . . Cohen, S. P. (2022b). Digital rehabilitation for acute low back pain: A prospective longitudinal cohort study. Journal of Pain Research, 15 doi:10.2147/JPR.S369926	Wrong population (not chronic and/or adult);
Costa 2022	Costa, F., Janela, D., Molinos, M., Moulder, R. G., Lains, J., Francisco, G. E., . . . Correia, F. D. (2022c). Digital rehabilitation for hand and wrist pain: A single-arm prospective longitudinal cohort study. Pain Reports, 7(5) doi:10.1097/PR9.0000000000001026	Wrong population (not chronic and/or adult);
Costa 2022	Costa, F., Janela, D., Molinos, M., Moulder, R., Bento, V., Lains, J., . . . Dias Correia, F. (2022). Impacts of digital care programs for musculoskeletal conditions on depression and work productivity: Longitudinal cohort study. Journal of Medical Internet Research, 24(7) doi:10.2196/38942	Wrong population (not chronic and/or adult);
Cougot 2015	Cougot, B., Petit, A., Paget, C., Roedlich, C., Fleury-Bahi, G., Fouquet, M., . . . Roquelaure, Y. (2015). Chronic low back pain among french healthcare workers and prognostic factors of return to work (RTW): A non-randomized controlled trial. Retrieved from https://www.cochranelibrary.com/central/doi/10.1002/central/CN-01609666/fullhttps://www.cochranelibrary.com/central/doi/10.1002/central/CN-0…	Exclusion reason: No relevant psychological intervention;
Crawford 2017	Crawford, M. R., Espie, C. A., Luik, A. I., Taylor, H. L., Burgess, H. J., & Ong, J. C. (2017). Women with insomnia and debilitating migraines: Sequential administration of online treatment-the windsor study. Sleep, 40 Retrieved from https://www.cochranelibrary.com/central/doi/10.1002/central/CN-01375314/fullhttps://www.cochranelibrary.com/central/doi/10.1002/central/CN-01375314/full	Exclusion reason: Wrong study design;
Critchley 2011	Critchley, D. J. (2011). For sick-listed people with chronic low back pain, an integrated care programme costs society less and returns participants to work faster than usual management. Evidence-Based Medicine, 16(4), 105–106. Retrieved from https://ovidsp.ovid.com/ovidweb.cgi?T=JS&CSC=Y&NEWS=N&PAGE=fulltext&D=emed12&AN=51489695 https://libkey.io/libraries/3071/openurl?genre=article&aulast=Critc…	Exclusion reason: Wrong study design;
Cruz 2001	Cruz, A. C., Mata, X., Gassol, A., Gabaroi, D. C., Vilarrasa, R., Miyar, M. V., & Munoz-Gomez, J. (2001). Multidisciplinary treatment of chronic pain with disability. Medicina Clinica, 117(11), 401–405.	duplicate
Dahl 2004	Dahl, J., Wilson, K. G., & Nilsson, A. (2004). Acceptance and commitment therapy and the treatment of persons at risk for long-term disability resulting from stress and pain symptoms: A preliminary randomized trial. Behavior Therapy, 35(4), 785–801. doi:10.1016/S0005-7894(04)80020-0	Wrong population (not chronic and/or adult);
Dale 2015	Dale, A. M., Gardner, B. T., Buckner-Petty, S., Kaskutas, V., Strickland, J., & Evanoff, B. (2015). Responsiveness of a 1-year recall modified DASH work module in active workers with upper extremity musculoskeletal symptoms. Journal of Occupational Rehabilitation, 25(3), 638–647. doi:10.1007/s10926-015-9571-8	Wrong population (not chronic and/or adult);
Dannenmaier 2018	Dannenmaier, J., Ritter, S., Jankowiak, S., Kaluscha, R., & Krischak, G. (2018). Return to work after disk surgery - influenced by rehabilitation? REHABILITATION, 57(1), 38–47. doi:10.1055/s-0043-107928	Wrong population (not chronic and/or adult);
Davergne 2020	Davergne, T., Bailly, F., Foltz, V., Lambert, A., Fautrel, B., & Gossec, L. (2020). Effectiveness of a short functional restoration program for patients with chronic low back pain: A cohort study of 193 patients. Joint Bone Spine, 87(6), 640-646.	Wrong study design
Deardorff 1991	Deardorff, W. W., Rubin, H. S., & Scott, D. W. (1991). Comprehensive multidisciplinary treatment of chronic pain: A follow-up study of treated and non-treated groups. Pain, 45(1), 35–43.	Wrong study design
De Bolle 2016	De Bolle, V., Barras, L., & Jassogne, P. (2016). Short-, medium-, and longterm benefits of a back school program: Retrospective study on 394 patients with chronic low back pain. Louvain Medical, 135(4), 213–221. Retrieved from https://ovidsp.ovid.com/ovidweb.cgi?T=JS&CSC=Y&NEWS=N&PAGE=fulltext&D=emed17&AN=615510318 https://libkey.io/libraries/3071/openurl?genre=article&aulast=De+Bolle&issn=0024-6…	Non-English - needs translation
de Bruijn-Kofman 1997	de Bruijn-Kofman, A. T., van de Wiel, H., Groenman, N. H., Sorbi, M. J., & Klip, E. (1997). Effects of a mass media behavioral treatment for chronic headache: A pilot study. Headache, 37(7), 415–420.	Wrong study design
DeBuck 2005	De Buck, P., Le Cessie, S., Van den Hout, W. B., Peeters, A. J., Ronday, H. K., Speyer, I., . . . Vlieland, T. (2005). A randomised comparison of a multidisciplinary job retention vocational rehabilitation programme with usual outpatient care in patients with chronic arthritis at risk for job loss. Annals of the Rheumatic Diseases, 64, 100	Wrong population (not chronic and/or adult);
deBuck 2005	de Buck, P., le Cessie, S., van den Hout, W. B., Peeters, A. J., Ronday, H. K., Westedt, M. L., . . . Vlieland, T. (2005). Randomized comparison of a multidisciplinary job-retention vocational rehabilitation program with usual outpatient care in patients with chronic arthritis at risk for job loss. Arthritis & Rheumatism-Arthritis Care & Research, 53(5), 682–690. doi:10.1002/art.21452	Wrong population (not chronic and/or adult);
deBuck 2006	de Buck, P., de Bock, G. H., van Dijk, F., van den Hout, W. B., Vandenbroucke, J. P., & Vlieland, T. (2006). Sick leave as a predictor of job loss in patients with chronic arthritis. International Archives of Occupational and Environmental Health, 80(2), 160–170. doi:10.1007/s00420-006-0116-5	Wrong population (not chronic and/or adult);
DeCillis 2018	De Cillis, V., Semerano, A., Davila, A. P., Bohr, A., Pelaez, S., & Scheines, E. (2018). Implementation of a health diary for patients with fibromyalgia.70 doi:10.1002/art.40700	Exclusion reason: Wrong study design;
Della-Posta 2006	Della-Posta, C., & Drummond, P. D. (2006). Cognitive behavioural therapy increases re-employment of job seeking worker's compensation clients. Journal of Occupational Rehabilitation, 16(2), 223–230. doi:10.1007/s10926-006-9024-5	Wrong population (not chronic and/or adult);
deMiranda 2023	de Miranda, C. B., Silva-Junior, J., Garcia, K. K. S., de Sousa, F. N.,E.Ferreira, & Fischer, F. M. (2023). Vocational rehabilitation and length of stay at work after work-related musculoskeletal disorders: A longitudinal study in brazil. International Journal of Environmental Research and Public Health, 20(3) doi:10.3390/ijerph20032334	Wrong population (not chronic and/or adult);
Demou 2016	Demou, E., Brown, J., Sanati, K., Kennedy, M., Murray, K., & Macdonald, E. B. (2016). A novel approach to early sickness absence management: The EASY (early access to support for you) way. Work-a Journal of Prevention Assessment & Rehabilitation, 53(3), 597–608. doi:10.3233/WOR-152137	Wrong population (not chronic and/or adult);
Denny 1998	Denny, A. S. (1998). Predictors of return to work following a chronic pain rehabilitation program Retrieved from https://search.ebscohost.com/login.aspx?direct=true&db=rzh&AN=109841853&site=ehost-live&scope=sitehttps://search.ebscohost.com/login.aspx?direct=true&db=rzh&AN=109841853&site=ehost-live&scope=site	Exclusion reason: Wrong study design;
Denny 1998	Denny, A. S. (1998). Predictors of return to work following a chronic pain rehabilitation program Retrieved from https://ovidsp.ovid.com/ovidweb.cgi?T=JS&CSC=Y&NEWS=N&PAGE=fulltext&D=psyc3&AN=1998-95022-266 https://libkey.io/libraries/3071/openurl?genre=article&aulast=Denny&issn=0419-4217&title=Dissertation+Abstracts+International%3A+Section+B%3A+The+Sciences+and+En	Exclusion reason: Wrong study design;
dePaulaZavarizzi 2019	de Paula Zavarizzi, C., Mituyo Matsuo de Carvalho, R., & do Carmo Baracho de Alencar, M. (2019). Grupos de trabalhadores acometidos por LER/DORT: Relato de experiÃªncia. Brazilian Journal of Occupational Therapy / Cadernos Brasileiros De Terapia Ocupacional, 27(3), 663–670. doi:10.4322/2526-8910.ctoRE1756	Exclusion reason: Wrong study design;
Dersh 2007	Dersh, J., Mayer, T., Gatchel, R. J., Towns, B., Theodore, B., & Polatin, P. (2007). Psychiatric comorbidity in chronic disabling occupational spinal disorders has minimal impact on functional restoration socioeconomic outcomes. Spine, 32(17), 1917–1925.	Wrong study design
Dersh 2008	Dersh, J., Mayer, T. G., Gatchel, R. J., Polatin, P. B., Theodore, B. R., & Mayer, E. (2008). Prescription opioid dependence is associated with poorer outcomes in disabling spinal disorders. Spine, 33(20), 2219–2227.	Wrong study design
Desthieux 2016	Desthieux, C., Dadoun, S., Foltz, V., Rozenberg, S., Fautrel, B., & Gossec, L. (2016). Functional restoration programs in patients with chronic low back pain and body composition: No change in muscle mass assessed through dual X-ray absorptiometry in 94 patients, a monocenter longitudinal study. Joint Bone Spine, 83(6), 741–742. doi:10.1016/j.jbspin.2015.10.018	Exclusion reason: Wrong study design;
DeValk 2000	De Valk, M. M. (2000). [Good results from a multidisciplinary and behavioral program for chronic back pain]. Nederlands Tijdschrift Voor Geneeskunde, 144(21), 1022. Retrieved from https://search.ebscohost.com/login.aspx?direct=true&db=cmedm&AN=10858794&site=ehost-live&scope=sitehttps://search.ebscohost.com/login.aspx?direct=true&db=cmedm&AN=10858794&site=ehost-live&scope=site	Exclusion reason: Wrong study design;
Dibbelt 2006	Dibbelt, S., Greitemann, B., & BÃ¼schel, C. (2006). [Long-term efficiency of orthopedic rehabilitation in chronic back pain--the integrative orthopedic psychosomatic concept (IopKo)]. Die Rehabilitation, 45(6), 324–335. doi:10.1055/s-2006-932641	Non-English - needs translation
Diener 2006	Diener, H. C., & Mitglieder, d. M. (2006). Migraine at the workplace. [german]. Nervenheilkunde: Zeitschrift Fur Interdisziplinaere Fortbildung, 25(6), 467–472. doi:10.1055/s-0038-1626743	Exclusion reason: No relevant psychological intervention;
Dijkstra 1997	Dijkstra, S. J., & Mesch, H. (1997). The effectiveness of a behavioral treatment program for postwhiplash syndrome. Psycholoog, 32(10), 398–404. Retrieved from https://ovidsp.ovid.com/ovidweb.cgi?T=JS&CSC=Y&NEWS=N&PAGE=fulltext&D=psyc3&AN=1997-43423-001 https://libkey.io/libraries/3071/openurl?genre=article&aulast=Dijkstra&issn=0033-3115&title=Psycholoog&atitle=The+effectiveness+of+a+behavioral+t…	Wrong population (not chronic and/or adult);
Dionne 1999	Dionne, C. E., Von Korff, M., Koepsell, T. D., Deyo, R. A., Barlow, W. E., & Checkoway, H. (1999). A comparison of pain, functional limitations, and work status indices as Wrong outcome measures in back pain research. Spine, 24(22), 2339–2345. doi:10.1097/00007632-199911150-00009	Exclusion reason: Wrong study design;
Dolce 1986	Dolce, J. J., Crocker, M. F., & Doleys, D. M. (1986). Prediction of outcome among chronic pain patients. Behaviour Research and Therapy, 24(3), 313–319.	Wrong study design
Donceel 1999	Donceel, P., Du Bois, M., & Lahaye, D. (1999). Return to work after surgery for lumbar disc herniation - A rehabilitation-oriented approach in insurance medicine. Spine, 24(9), 872–876. doi:10.1097/00007632-199905010-00007	Exclusion reason: No relevant psychological intervention;
Donovan 2017	Donovan, M., Khan, A., & Johnston, V. (2017). The effect of a workplace-based early intervention program on work-related musculoskeletal compensation Wrong outcomes at a poultry meat processing plant. Journal of Occupational Rehabilitation, 27(1), 24–34. doi:10.1007/s10926-016-9628-3	Exclusion reason: Wrong population (not chronic and/or adult);
Dozois 1995	Dozois, D., Dobson, K. S., Wong, M., Hughes, D., & Long, A. (1995). Factors associated with rehabilitation Wrong outcome in patients with low back pain (LBP): Prediction of employment Wrong outcome at 9-month follow-up. Rehabilitation Psychology, 40(-), 243–259. doi:10.1037/0090-5550.40.4.243	no psychological intervention
Dozois 1996	Dozois, D. J. A., Dobson, K. S., Wong, M., Hughes, D., & Long, A. (1996). Predictive utility of the CSQ in low back pain: Individual vs. composite measures. Pain, 66(2-3), 171–180. Retrieved from https://ovidsp.ovid.com/ovidweb.cgi?T=JS&CSC=Y&NEWS=N&PAGE=fulltext&D=emed6&AN=26283985 https://libkey.io/libraries/3071/openurl?genre=article&aulast=Dozois&issn=0304-3959&title=Pain&atitle=Predictive+ut…	no psychological intervention
DRKS00011302 2016	DRKS00011302. (2016). A combined pain competence and depression prevention training in inpatient multidisciplinary orthopaedic rehabilitation (debora II). Retrieved from https://www.cochranelibrary.com/central/doi/10.1002/central/CN-01850826/fullhttps://www.cochranelibrary.com/central/doi/10.1002/central/CN-01850826/full	Exclusion reason: Wrong study design;
DRKS00015120 2018	DRKS00015120. (2018). BGM-innovativ - workplace, cross-provider healthcare management of company health insurance funds. Retrieved from https://www.cochranelibrary.com/central/doi/10.1002/central/CN-01907554/fullhttps://www.cochranelibrary.com/central/doi/10.1002/central/CN-01907554/full	Exclusion reason: Wrong study design;
DuBois 2012	Du Bois, M., & Donceel, P. (2012). Guiding low back claimants to work A randomized controlled trial. Spine, 37(17), 1425–1431. doi:10.1097/BRS.0b013e31824e4ada	Exclusion reason: No relevant psychological intervention;
Dunstan 2007	Dunstan, D. A., & Covic, T. (2007). Can a rural community-based work-related activity program make a difference for chronic pain-disabled injured workers? The Australian Journal of Rural Health, 15(3), 166–171.	Wrong study design
Dunstan 2014	Dunstan, D. A. (2014). Participants' evaluation of a brief intervention for pain-related work disability. International Journal of Rehabilitation Research, 37(4), 368–370.	Wrong study design
Duplan 1994	Duplan, B., Lambert, A., Bernard, P., Martin, A., & Roche, J. F. (1994). Multifactorial and interdisciplinary approach of low back patients with facet syndrome. Rhumatologie, 46(8), 215–220. Retrieved from https://ovidsp.ovid.com/ovidweb.cgi?T=JS&CSC=Y&NEWS=N&PAGE=fulltext&D=emed5&AN=24341796 https://libkey.io/libraries/3071/openurl?genre=article&aulast=Duplan&issn=0249-7581&title=Rhumatologie&at…	Exclusion reason: Cannot access full text;
Durand 2001	Durand, M., & Loisel, P. (2001). Therapeutic return to work: Rehabilitation in the workplace. Work (Reading, Mass.), 17(1), 57–63. Retrieved from https://search.ebscohost.com/login.aspx?direct=true&db=cmedm&AN=12441623&site=ehost-live&scope=sitehttps://search.ebscohost.com/login.aspx?direct=true&db=cmedm&AN=12441623&site=ehost-live&scope=site	no psychological intervention
Durand 2008	Durand, M., Baril, R., Loisel, P., & Gervais, J. (2008). Exploratory study on the discourse of an interdisciplinary team on workers' trajectories during a return-to-work programme. Pistes: Perspectives Interdisciplinaires Sur Le Travail Et La Sante, 10(2), 1–16. Retrieved from https://ovidsp.ovid.com/ovidweb.cgi?T=JS&CSC=Y&NEWS=N&PAGE=fulltext&D=psyc6&AN=2009-08819-002 https://libkey.io/libraries…	Exclusion reason: Wrong study design;
Durand 2011	Durand, M. J., Vezina, N., Baril, R., Loisel, P., Richard, M. C., & Ngomo, S. (2011). Relationship between the margin of manoeuvre and the return to work after a long-term absence due to a musculoskeletal disorder: An exploratory study. Disability and Rehabilitation, 33(13-14), 1245–1252. doi:10.3109/09638288.2010.526164	Exclusion reason: Wrong study design;
Dutmer 2019	Dutmer, A. L., Schiphorst Preuper, H.,R., Soer, R., Brouwer, S., BÃ¼ltmann, U., Dijkstra, P. U., . . . Reneman, M. F. (2019). Personal and societal impact of low back pain: The groningen spine cohort. Spine, 44(24), E1443–E1451. doi:10.1097/BRS.0000000000003174	Exclusion reason: Wrong study design;
Ebinger 2002	Ebinger, M., Muche, R., Osthus, H., Schulte, R. M., Gaus, W., & Jacobi, E. (2002). Prediction of return to work in patients suffering from musculoskeletal disorders 1-2 years after inpatient rehabilitation. Zeitschrift Fur Gesundheitswissenschaften, 10(3), 229–241. Retrieved from https://ovidsp.ovid.com/ovidweb.cgi?T=JS&CSC=Y&NEWS=N&PAGE=fulltext&D=emed7&AN=34976900 https://libkey.io/libraries/30…	Wrong population (not chronic and/or adult);
Edelman 1984	Edelman, J. A. (1984). Behavioral management of chronic pain: Assessing benefits of an outpatient rehabilitation program Retrieved from https://ovidsp.ovid.com/ovidweb.cgi?T=JS&CSC=Y&NEWS=N&PAGE=fulltext&D=psyc2&AN=1984-53054-001 https://libkey.io/libraries/3071/openurl?genre=article&aulast=Edelman&issn=0419-4217&title=Dissertation+Abstracts+International&atitle=Behavioral+management+of+c	Exclusion reason: Wrong study design;
EhlebrachtKonig 2008	EhlebrachtKonig, I., & Bonisch, A. (2008). Patient education in the early treatment of ankylosing spondylitis and related forms of spondyloarthritis. Wiener Medizinische Wochenschrift, 158(7-8), 213–217. Retrieved from https://ovidsp.ovid.com/ovidweb.cgi?T=JS&CSC=Y&NEWS=N&PAGE=fulltext&D=emed10&AN=351702558 https://libkey.io/libraries/3071/openurl?genre=article&aulast=Ehlebracht-Konig&issn=0043-5…	Wrong population (not chronic and/or adult);
Eichler 2019	Eichler, S., Salzwedel, A., Rabe, S., Mueller, S., Mayer, F., Wochatz, M., . . . VÃ¶ller, H. (2019). The effectiveness of telerehabilitation as a supplement to rehabilitation in patients after total knee or hip replacement: Randomized controlled trial. JMIR Rehabilitation and Assistive Technologies, 6(2) doi:10.2196/14236	Wrong population (not chronic and/or adult);
Ejlertsson 1997	Ejlertsson, G., Leden, I., Berglund, P., & Hansson, T. (1997). Short-term and long-term effects of an outpatient rehabilitation program for patients with musculoskeletal disorders. Scandinavian Journal of Social Welfare, 6(2), 99–104. doi:10.1111/j.1468-2397.1997.tb00173.x	Wrong population (not chronic and/or adult);
EKBERG 1994	EKBERG, K., BJORKQVIST, B., MALM, P., BJERREKIELY, B., & AXELSON, O. (1994). Controlled 2-year follow-up of rehabilitation for disorders in the neck and shoulders. Occupational and Environmental Medicine, 51(12), 833–838. doi:10.1136/oem.51.12.833	Wrong population (not chronic and/or adult);
Ekberg 1996	Ekberg, K., & Wildhagen, I. (1996). Long-term sickness absence due to musculoskeletal disorders: The necessary intervention of work conditions. Scandinavian Journal of Rehabilitation Medicine, 28(1), 39–47. Retrieved from https://search.ebscohost.com/login.aspx?direct=true&db=rzh&AN=107383315&site=ehost-live&scope=sitehttps://search.ebscohost.com/login.aspx?direct=true&db=rzh&AN=107383315&site=eh…	Wrong population (not chronic and/or adult);
Eklund 2021	Eklund, K., Stalnacke, B. M., Stenberg, G., Enthoven, P., Gerdle, B., & Sahlen, K. G. (2021). A cost-utility analysis of multimodal pain rehabilitation in primary healthcare. Scandinavian Journal of Pain, 21(1), 48–58.	Wrong study design
Elfving 2009	Elfving, B., Asell, M., Ropponen, A., & Alexanderson, K. (2009). What factors predict full or partial return to work among sickness absentees with spinal pain participating in rehabilitation? Disability and Rehabilitation, 31(16), 1318–1327. doi:10.1080/09638280802572965	no psychological interventin
Elfving 2010	Elfving, B., Asell, M., LÃ¼ning Bergsten, C., & Alexanderson, K. (2010). Exploring activity limitations and sick leave among patients with spinal pain participating in multidisciplinary rehabilitation. Disability and Rehabilitation, 32(4), 292–299. doi:10.3109/09638280903095940	no psychological intervention
Elkayam 1996	Elkayam, O., BenItzhak, S., Avrahami, E., Meidan, Y., Doron, N., Eldar, I., . . . Yaron, M. (1996). Multidisciplinary approach to chronic back pain: Prognostic elements of the Wrong outcome. Clinical and Experimental Rheumatology, 14(3), 281–288.	Exclusion reason: Wrong Wrong outcomes;
Elvsashagen 2009	Elvsashagen, H., Tellnes, G., & Abdelnoor, M. H. (2009). Does early intervention by a specialist in physical medicine and rehabilitation reduce the duration of long term sick leave among persons with musculoskeletal diseases? Norsk Epidemiologi, 19(2), 219–222. Retrieved from https://ovidsp.ovid.com/ovidweb.cgi?T=JS&CSC=Y&NEWS=N&PAGE=fulltext&D=emed11&AN=358349803 https://libkey.io/libraries/3071…	Wrong population (not chronic and/or adult);
Emilson 2015	Emilson, C., Demmelmaier, I., Bergman, S., Lindberg, P., Denison, E., & AËsenlÃ¶f, P. (2015). A 10 year follow-up of tailored behavioural treatment and exercise based physiotherapy in persistent musculoskeletal pain. Annals of the Rheumatic Diseases, 74 doi:10.1136/annrheumdis-2015-eular.3265	Exclusion reason: Wrong study design;
Engebretsen 2020	Engebretsen, K. B., Brox, J. I., & Juel, N. G. (2020). Patients with shoulder pain referred to specialist care; treatment, predictors of pain and disability, emotional distress, main symptoms and sick-leave: A cohort study with a six-months follow-up. Scandinavian Journal of Pain, 20(4), 775–783. doi:10.1515/sjpain-2020-0044	Exclusion reason: No relevant psychological intervention;
Ernsten 2014	Ernstsen, L., & Lillefjell, M. (2014). Physical functioning after occupational rehabilitation and returning to work among employees with chronic musculoskeletal pain and comorbid depressive symptoms. Journal of Multidisciplinary Healthcare, 7, 55–63. doi:10.2147/JMDH.S55828	no psychological intervention
Estlander 1991	Estlander, A. M., Mellin, G., Vanharanta, H., & Hupli, M. (1991). Effects and follow-up of a multimodal treatment program including intensive physical training for low back pain patients. Scandinavian Journal of Rehabilitation Medicine, 23(2), 97–102. Retrieved from https://ovidsp.ovid.com/ovidweb.cgi?T=JS&CSC=Y&NEWS=N&PAGE=fulltext&D=emed4&AN=21209617 https://libkey.io/libraries/3071/openurl?gen…	Exclusion reason: Wrong study design;
Eyles 2021	Eyles, J. P., Mills, K., Lucas, B. R., Robbins, S. R., O'Connell, R.,L., Williams, M., . . . Hunter, D. J. (2021). Examining patient activation and other factors associated with changes in pain and function following best evidence osteoarthritis care. Osteoarthritis and Cartilage Open, 3(3), 100197. doi:10.1016/j.ocarto.2021.100197	Exclusion reason: Wrong Wrong outcomes;
Falasinnu 2023	Falasinnu, T., Bao, G., Brady, T. J., Lim, S. S., & Drenkard, C. (2023). Factors associated with the initiation and retention of patients with lupus in the chronic disease self-management program. Arthritis Care & Research, 75(3), 519–528. doi:10.1002/acr.24811	Wrong population (not chronic and/or adult);
Falkhamn 2023	Falkhamn, L. M., Stenberg, G., Enthoven, P., & Stålnacke, B. (2023). Interdisciplinary multimodal pain rehabilitation in patients with chronic musculoskeletal pain in primary care-A cohort study from the swedish quality registry for pain rehabilitation (SQRP). International Journal of Environmental Research and Public Health, 20(6)	Wrong study design
Fauser 2020	Fauser, D., Vogel, M., & Bethge, M. (2020). Work-related medical rehabilitation in patients with musculoskeletal disorders: A propensity-score-analysis. REHABILITATION, 59(06), 332–340. doi:10.1055/a-1135-0753	Wrong population (not chronic and/or adult);
Fauser 2022	Fauser, D., Schmitt, N., Golla, A., Zimmer, J. M., Mau, W., & Bethge, M. (2022). Effectiveness of medical rehabilitation in persons with back pain - lessons learned from a german cohort study. Disability and Rehabilitation, 44(23), 7039–7047. doi:10.1080/09638288.2021.1979110	Wrong population
Fechtner 2017	Fechtner, S., & Bethge, M. (2017). Outpatient vs. inpatient rehabilitation: Findings of a propensity score matched analysis. REHABILITATION, 56(6), 372–378. doi:10.1055/s-0043-111621	Wrong population (not chronic and/or adult);
Fechtner 2018	Fechtner, S., & Bethge, M. (2018). Effects of rehabilitation aftercare on work participation in patients with musculoskeletal disorders: A propensity score-matched analysis. International Journal of Rehabilitation Research, 41(1), 74–80. doi:10.1097/MRR.0000000000000268	Exclusion reason: No relevant psychological intervention;
Fehrmann 2017	Fehrmann, E., Tuechler, K., Kienbacher, T., Mair, P., Spreitzer, J., Fischer, L., . . . Ebenbichler, G. (2017). Comparisons in muscle function and training rehabilitation Wrong outcomes between avoidance-endurance model subgroups. Clinical Journal of Pain, 33(10), 912–920.	Exclusion reason: No relevant psychological intervention;
Fehrmann 2023	Fehrmann, E., Ebenbichler, G., Tuchler, K., Habenicht, R., Mair, P., Fischer-Grote, L., . . . Kienbacher, T. (2023). Do the WHO-ICF personal factors "age" and "sex" impact limited activity and restricted participation category profiles differently between younger and older women and men in multimodal chronic back pain rehabilitation? Disability and Rehabilitation, 45(1), 41–50. doi:10.1080/096382…	Exclusion reason: Wrong Wrong outcomes;
Fernandez Cuadrado 2003	Fernandez Cuadrado, M. V., Biurrun Unzue, A., & Jusue Erro, G. (2003). Chronic pain and labor status: Differences in the intensity of the pain after the administration of a programa of psychological treatment. Anales De Psiquiatria, 19(5), 194–199. Retrieved from https://ovidsp.ovid.com/ovidweb.cgi?T=JS&CSC=Y&NEWS=N&PAGE=fulltext&D=emed8&AN=36758674 https://libkey.io/libraries/3071/openurl?genre=…	Non-English
Feuerstein 1993	Feuerstein, M., Callan-Harris, S., Hickey, P., Dyer, D., Armbruster, W., & Carosella, A. M. (1993). Multidisciplinary rehabilitation of chronic work-related upper extremity disorders. long-term effects. Journal of Occupational Medicine.: Official Publication of the Industrial Medical Association, 35(4), 396–403. Retrieved from https://search.ebscohost.com/login.aspx?direct=true&db=cmedm&AN=848711…	Wrong population (not chronic and/or adult);
FEUERSTEIN 1994	FEUERSTEIN, M., MENZ, L., ZASTOWNY, T., & BARRON, B. A. (1994). Chronic back pain and work disability - vocational Wrong outcomes following multidisciplinary rehabilitation. Journal of Occupational Rehabilitation, 4(4), 229–251. doi:10.1007/BF02331618	Exclusion reason: Wrong study design;
Feuerstein 2000	Feuerstein, M., Marshall, L., Shaw, W. S., & Burrell, L. M. (2000). Multicomponent intervention for work-related upper extremity disorders. Journal of Occupational Rehabilitation, 10(1), 71–83. doi:10.1023/a:1009493813003	Wrong population (not chronic and/or adult);
Field 2007	Field, T., Hernandez-Reif, M., Diego, M., & Fraser, M. (2007). Lower back pain and sleep disturbance are reduced following massage therapy. Journal of Bodywork & Movement Therapies, 11(2), 141–145. doi:10.1016/j.jbmt.2006.03.001	Exclusion reason: No relevant psychological intervention;
Fishbain 1996	Fishbain, D. A., Cutler, R. B., Rosomoff, H., Khalil, T., Abdel-Moty, E., Sadek, S., . . . Martinez, G. (1996). "Movement" in work status after pain facility treatment. Spine, 21(22) doi:10.1097/00007632-199611150-00016	Exclusion reason: Other
Fishbain 1999	Fishbain, D. A., Cutler, R. B., Rosomoff, H. L., Khalil, T., & Steele-Rosomoff, R. (1999). Prediction of "intent", "discrepancy with intent", and "discrepancy with nonintent" for the patient with chronic pain to return to work after treatment at a pain facility. The Clinical Journal of Pain, 15(2), 141–150. doi:10.1097/00002508-199906000-00012	Exclusion reason: Wrong Wrong outcomes;
Fishbain 1999	Fishbain, D. A., Cutler, R. B., Rosomoff, H., Khalil, T., Abdel-Moty, E., & Steele-Rosomoff, R. (1999). Validity of the dictionary of occupational titles residual functional capacity battery. The Clinical Journal of Pain, 15(2), 102–110. doi:10.1097/00002508-199906000-00006	Exclusion reason: Wrong study design;
Fishbain 2005	Fishbain, D. A., Lewis, J., Cole, B., Cutler, B., Smets, E., Rosomoff, H., & Rosomoff, R. S. (2005). Multidisciplinary pain facility treatment Wrong outcome for pain-associated fatigue. Pain Medicine (Malden, Mass.), 6(4), 299–304. doi:10.1111/j.1526-4637.2005.00044.x	Exclusion reason: Wrong Wrong outcomes;
Fishbain 2008	Fishbain, D. A., Lewis, J. E., Cutler, R., Cole, B., Rosomoff, R. S., & Rosomoff, H. L. (2008). Does smoking status affect multidisciplinary pain facility treatment Wrong outcome? [references]. Pain Medicine, 9(8), 1081–1090. doi:10.1111/j.1526-4637.2007.00306.x	no psychological intervention
Fisker 2022	Fisker, A., Langberg, H., Petersen, T., & Mortensen, O. S. (2022). Effects of an early multidisciplinary intervention on sickness absence in patients with persistent low back pain-a randomized controlled trial. Bmc Musculoskeletal Disorders, 23(1) doi:10.1186/s12891-022-05807-7	Wrong population (not chronic and/or adult);
Fjorback 2012	Fjorback, L. O. (2012). Mindfulness and bodily distress. Danish Medical Journal, 59(11) Retrieved from https://search.ebscohost.com/login.aspx?direct=true&db=cmedm&AN=23171754&site=ehost-live&scope=sitehttps://search.ebscohost.com/login.aspx?direct=true&db=cmedm&AN=23171754&site=ehost-live&scope=site	Exclusion reason: Wrong study design;
Fjorback 2013	Fjorback, L. O., Carstensen, T., Arendt, M., Ornbol, E., Walach, H., Rehfeld, E., & Fink, P. (2013). Mindfulness therapy for somatization disorder and functional somatic syndromes: Analysis of economic consequences alongside a randomized trial. Journal of Psychosomatic Research, 74(1), 41–48. doi:10.1016/j.jpsychores.2012.09.010	Wrong population (not chronic and/or adult);
Flemming 1997	Flemming, D. C., Gainer, M. J., Perkus, B. L., Low, C. B., & Flemming, J. R. (1997). Reflex sympathetic dystrophy: Long-term remission with hypnosis suggests different paradigm for the disease. Clinical Bulletin of Myofascial Therapy, 2(2), 59–73.	Wrong study design
Font 2019	Font, M. S., Rodilla, J., Van Zon, S., Ortega, J. A., Bultmann, U., & Pujadas, C. S. (2019). Effectiveness of a multi-faceted intervention to prevent musculoskeletal pain in nurses and aides: Results of a cluster-randomized controlled trial. Occupational and Environmental Medicine, 76 doi:10.1136/OEM-2019-EPI.174	Exclusion reason: Wrong study design;
Fontana 2017	Fontana, P. (2017). Resolving psychosocial issues affecting return-to-work cases through work hardening. OT Practice, , 25–27. Retrieved from https://search.ebscohost.com/login.aspx?direct=true&db=rzh&AN=124806083&site=ehost-live&scope=sitehttps://search.ebscohost.com/login.aspx?direct=true&db=rzh&AN=124806083&site=ehost-live&scope=site	Exclusion reason: Cannot access full text;
Fore 2015	Fore, L., Perez, Y., Neblett, R., Asih, S., Mayer, T. G., & Gatchel, R. J. (2015). Improved functional capacity evaluation performance predicts successful return to work one year after completing a functional restoration rehabilitation program. PM&R, 7(4), 365–375.	Wrong study design
Forsbrand 2020	Forsbrand, M. H., Turkiewicz, A., Petersson, I. F., Sennehed, C. P., & Stigmar, K. (2020). Long-term effects on function, health-related quality of life and work ability after structured physiotherapy including a workplace intervention. A secondary analysis of a randomised controlled trial (WorkUp) in primary care for patients with neck and/or. Scandinavian Journal of Primary Health Care, 38(1), …	Wrong population (not chronic and/or adult);
Franz 2017	Franz, A., Lacasse, A., Donelson, R., & Tousignant-Laflamme, Y. (2017). Effectiveness of directional preference to guide management of low back pain in canadian armed forces members: A pragmatic study. Military Medicine, 182(11-12), E1957–E1966. doi:10.7205/MILMED-D-17-00032	Exclusion reason: No relevant psychological intervention;
Frederickson 1988	Fredrickson, B. E., Trief, P. M., VanBeveren, P., Yuan, H. A., & Baum, G. (1988). Rehabilitation of the patient with chronic back pain. A search for outcome predictors. Spine, 13(3), 351–353.	Wrong study design
Frederiksen 2017	Frederiksen, P., Indahl, A., Andersen, L. L., Burton, K., Hertzum-Larsen, R., & Bendix, T. (2017). Can group-based reassuring information alter low back pain behavior? A cluster-randomized controlled trial. Plos One, 12(3) doi:10.1371/journal.pone.0172003	Wrong population (not chronic and/or adult);
Friedman 1995	Friedman, P. J., Leadley, M. J., Stickney, J., & Austin, K. L. (1995). Prediction of return to work following rehabilitation for chronic low back injury. New Zealand Journal of Occupational Therapy, 46(1), 20–24.	Wrong study design
Fries 1998	Fries, J. F., & McShane, D. (1998). Reducing need and demand for medical services in high-risk persons - A health education approach. Western Journal of Medicine, 169(4), 201–207	Wrong population (not chronic and/or adult);
Furunes 2017	Furunes, H., Hellum, C., Brogger, H., Rossvoll, I., Brox, J. I., Berg, L., . . . Storheim, K. (2017). Lumbar total disc replacement: Predictors for long-term Wrong outcomes.26(2) doi:10.1007/s00586-017-5225-1	Exclusion reason: Wrong study design;
Furunes 2018	Furunes, H., Hellum, C., Brox, J. I., Rossvoll, I., Espeland, A., Berg, L., . . . Storheim, K. (2018). Lumbar total disc replacement: Predictors for long-term Wrong outcome.27(3) doi:10.1007/s00586-017-5375-1	Exclusion reason: No relevant psychological intervention;
Fuss 2014	Fuss, I., Angst, F., Lehmann, S., Michel, B. A., & Aeschlimann, A. (2014). Prognostic factors for pain relief and functional improvement in chronic pain after inpatient rehabilitation. Clinical Journal of Pain, 30(4), 279–285.	Wrong study design
Gabbe 2021	Gabbe, B. J., Stewart, I., Veitch, W., Beck, B., Cameron, P., Russ, M., . . . Esser, M. (2021). Long-term Wrong outcomes of major trauma with unstable open pelvic fractures: A population-based cohort study. Trauma (United Kingdom), 23(2), 111–119. Retrieved from https://ovidsp.ovid.com/ovidweb.cgi?T=JS&CSC=Y&NEWS=N&PAGE=fulltext&D=emed23&AN=2005369871 https://libkey.io/libraries/3071/openurl?genr…	Wrong population (not chronic and/or adult);
Gagnon 2013	Gagnon, C. M., Stanos, S. P., van der Ende, G., Rader, L. R., & Harden, R. N. (2013). Treatment outcomes for workers compensation patients in a US-based interdisciplinary pain management program. Pain Practice, 13(4), 282–288.	Wrong study design
Gallagher 1989	Gallagher, R. M., Rauh, V., Haugh, L. D., Milhous, R., Callas, P. W., Langelier, R., . . . Frymoyer, J. (1989). Determinants of return-to-work among low back pain patients. Pain, 39(1), 55–67. doi:10.1016/0304-3959(89)90175-9	Exclusion reason: No relevant psychological intervention;
Gallice 2010	Gallice, J., Kupper, D., Rentsch, D., Barthassat, V., Cedraschi, C., & Genevay, S. (2010). Programmes multidisciplinaires et lombalgies chroniques : Concepts et aspects pratiques: Seconde partie : Mise en pratique. Kinésithérapie, La Revue, 10(102), 40–44.	Wrong outcomes
Gallice 2010	Gallice, J., Kupper, D., Rentsch, D., Barthassat, V., Cedraschi, C., & Genevay, S. (2010). Programmes multidisciplinaires et lombalgies chroniques : Concepts et aspects pratiques: Seconde partie : Mise en pratique. Kinésithérapie, La Revue, 10(102), 40–44.	Duplicate
Ganesh 2016	Ganesh, S., Chhabra, D., & Kumari, N. (2016). The effectiveness of rehabilitation on pain-free farming in agriculture workers with low back pain in india. Work-a Journal of Prevention Assessment & Rehabilitation, 55(2), 399–411. doi:10.3233/WOR-162403	no psychological intervention
Gantschnig 2017	Gantschnig, B. E., Heigl, F., Widmer Leu, C., Butikofer, L., Reichenbach, S., & Villiger, P. M. (2017). Effectiveness of the bern ambulatory interprofessional rehabilitation programme for patients with chronic musculoskeletal pain: A cohort study. Swiss Medical Weekly, 8;147:w14433.	Wrong study design
Garcy 1996	Garcy, P., Mayer, T., & Gatchel, R. J. (1996). Recurrent or new injury Wrong outcomes after return to work in chronic disabling spinal disorders - tertiary prevention efficacy of functional restoration treatment. Spine, 21(-), 952–959. doi:10.1097/00007632-199604150-00009	Wrong population (not chronic and/or adult);
Gard 2000	Gard, G., Gille, K. A., & Grahn, B. (2000). Functional activities and psychosocial factors in the rehabilitation of patients with low back pain. Scandinavian Journal of Caring Sciences, 14(2), 75–81. doi:10.1080/02839310050162299	Wrong population (not chronic and/or adult);
Garg 2021	Garg, H., Douglas, M., Turkington, G. D., & Turkington, D. (2021). Recovery from refractory chronic fatigue syndrome with CBT and modafinil. Bmj Case Reports, 14(3) doi:10.1136/bcr-2020-240283	Exclusion reason: Wrong study design;
Garland 2014 a	Garland, E. L., Thomas, E., & Howard, M. O. (2014). Mindfulness-oriented recovery enhancement ameliorates the impact of pain on self-reported psychological and physical function among opioid-using chronic pain patients. Journal of Pain and Symptom Management, 48(6), 1091–1099. Retrieved from https://ovidsp.ovid.com/ovidweb.cgi?T=JS&CSC=Y&NEWS=N&PAGE=fulltext&D=emed15&AN=53189608 https://libkey.io…	no work Wrong outcomes
Gatchel 1999	Gatchel, R. J., Mayer, T., Dersh, J., Robinson, R., & Polatin, P. (1999). The association of the SF-36 health status survey with 1-year socioeconomic Wrong outcomes in a chronically disabled spinal disorder population. Spine, 24(20), 2162–2170. doi:10.1097/00007632-199910150-00017	Wrong population (not chronic and/or adult);
Gatchel 2005	Gatchel, R. J., Mayer, T. G., Kidner, C. L., & McGeary, D. D. (2005). Are gender, marital status or parenthood risk factors for Wrong outcome of treatment for chronic disabling spinal disorders? [references]. Journal of Occupational Rehabilitation, 15(2), 191–201. doi:10.1007/s10926-005-1218-8	Wrong population (not chronic and/or adult);
Gatchel 2006	Gatchel, R. J., Mayer, T. G., & Theodore, B. R. (2006). The pain disability questionnaire: Relationship to one-year functional and psychosocial rehabilitation Wrong outcomes. Journal of Occupational Rehabilitation, 16(1), 75–94. doi:10.1007/s10926-005-9005-0	Wrong population (not chronic and/or adult);
Gatchel 2010	Gatchel, R. J., & Mayer, T. G. (2010). Testing minimal clinically important difference: Consensus or conundrum? Spine Journal, 10(4), 321–327. doi:10.1016/j.spinee.2009.10.015	Wrong population (not chronic and/or adult);
Gauthier 2006	Gauthier, N., Sullivan, M. J. L., Adams, H., Stanish, W. D., & Thibault, P. (2006). Investigating risk factors for chronicity: The importance of distinguishing between return-to-work status and self-report measures of disability. Journal of Occupational and Environmental Medicine, 48(3), 312–318. doi:10.1097/01.jom.0000184870.81120.49	Wrong population (not chronic and/or adult);
GILL 1994	GILL, C., SANFORD, J., BINKLEY, J., STRATFORD, P., & FINCH, E. (1994). Low-back-pain - program description and Wrong outcome in a case series. Journal of Orthopaedic & Sports Physical Therapy, 20(1), 11–16. doi:10.2519/jospt.1994.20.1.11	Exclusion reason: Wrong population (not chronic and/or adult);
Gilpin 2019	Gilpin, H. R., Stahl, D. R., & McCracken, L. M. (2019). A theoretically guided approach to identifying predictors of treatment Wrong outcome in contextual cognitive behavioural therapy for chronic pain. European Journal of Pain, 23(2), 354–366. doi:10.1002/ejp.1310	Exclusion reason: Wrong Wrong outcomes;
Gismervik 2020	Gismervik, S. O., Aasdahl, L., Vasseljen, O., Fors, E. A., Rise, M. B., Johnsen, R., . . . Fimland, M. S. (2020). Inpatient multimodal occupational rehabilitation reduces sickness absence among individuals with musculoskeletal and common mental health disorders: A randomized clinical trial. Scandinavian Journal of Work Environment & Health, 46(4), 364–372. doi:10.5271/sjweh.3882	Wrong population (not chronic and/or adult);
GlomsrÃ¸d 2001	GlomsrÃ¸d, B., LÃ¸nn, J. H., Soukup, M. G., BÃ¸, K., & Larsen, S. (2001). "Active back school", prophylactic management for low back pain: Three-year follow-up of a randomized, controlled trial. Journal of Rehabilitation Medicine, 33(1), 26–30. doi:10.1080/165019701300006506	Exclusion reason: No relevant psychological intervention;
Goodman 2005	Goodman, G., Browning, M., Campbell, S., & Hudak, H. (2005). Evaluation of an occupational rehabilitation program. Work: Journal of Prevention, Assessment & Rehabilitation, 24(1), 33–40. Retrieved from https://ovidsp.ovid.com/ovidweb.cgi?T=JS&CSC=Y&NEWS=N&PAGE=fulltext&D=psyc4&AN=2005-01604-005 https://libkey.io/libraries/3071/openurl?genre=article&aulast=Goodman&issn=1051-9815&title=Work%3A+Jour…	Wrong population (not chronic and/or adult);
Gorge 2017	Gorge, M., Ziehm, J., & Farin, E. (2017). Health-care utilization of patients with chronic back pain before and after rehabilitation. Bmc Health Services Research, 17 doi:10.1186/s12913-017-2757-3	Wrong population (not chronic and/or adult);
Grahn 1998	Grahn, B., Ekdahl, C., & Borgquist, L. (1998). Effects of a multidisciplinary rehabilitation programme on health-related quality of life in patients with prolonged musculoskeletal disorders: A 6-month follow-up of a prospective controlled study. Disability and Rehabilitation, 20(8), 285–297. doi:10.3109/09638289809166084	Exclusion reason: Other
Grahn 2000	Grahn, B., Ekdahl, C., & Borgquist, L. (2000). Motivation as a predictor of changes in quality of life and working ability in multidisciplinary rehabilitation - A two-year follow-up of a prospective controlled study in patients with prolonged musculoskeletal disorders. Disability and Rehabilitation, 22(15), 639–654. doi:10.1080/096382800445443	Exclusion reason: Other
Gregg 2015	Gregg, C. D., McIntosh, G., Hall, H., Watson, H., Williams, D., & Hoffman, C. W. (2015). The relationship between the tampa scale of kinesiophobia and low back pain rehabilitation Wrong outcomes. Spine Journal, 15(12), 2466–2471. doi:10.1016/j.spinee.2015.08.018	Wrong population (not chronic and/or adult);
Greitmann 2006	Greitemann, B., Dibbelt, S., & Buschel, C. (2006). Multidisciplinary orthopedic rehabilitation program in patients with chronic back pain and need for changing job situation - long-term effects of a multimodal, multidisciplinary program with activation and job development. Zeitschrift Fur Orthopadie Und Ihre Grenzgebiete, 144(3), 255–266. doi:10.1055/s-2006-933441	Non-English
GRONBLAD 1994	GRONBLAD, M., JARVINEN, E., HURRI, H., HUPLI, M., & KARAHARJU, E. O. (1994). Relationship of the pain disability index (pdi) and the oswestry disability questionnaire (odq) with 3 dynamic physical tests in a group of patients with chronic low-back and leg pain. Clinical Journal of Pain, 10(3), 197–203.	Exclusion reason: No relevant psychological intervention;
Gross 2012	Gross, D. P., Haws, C., & Niemelainen, R. (2012). What is the rate of functional improvement during occupational rehabilitation in workers' compensation claimants? [references]. Journal of Occupational Rehabilitation, 22(3), 292–300. doi:10.1007/s10926-011-9346-9	Wrong population (not chronic and/or adult);
Gross 2014	Gross, D. P., Asante, A. K., Miciak, M., BattiÃ©, M. C., Carroll, L. J., Sun, A., . . . NiemelÃ¤inen, R. (2014). A cluster randomized clinical trial comparing functional capacity evaluation and functional interviewing as components of occupational rehabilitation programs. Journal of Occupational Rehabilitation, 24(4) doi:10.1007/s10926-013-9491-4	Wrong population (not chronic and/or adult);
Gross 2017	Gross, D. P., Park, J., Rayani, F., Norris, C. M., & Esmail, S. (2017). Motivational interviewing improves sustainable return to work in injured workers after rehabilitation: A cluster randomized controlled mal. Archives of Physical Medicine and Rehabilitation, 98(12), 2355–2363. doi:10.1016/j.apmr.2017.06.003	Wrong population (not chronic and/or adult);
Gross 2021	Gross, D. P., Rachor, G. S., Yamamoto, S. S., Dick, B. D., Brown, C., Senthilselvan, A., . . . Berry, T. (2021). Characteristics and prognostic factors for return to work in public safety personnel with work-related posttraumatic stress injury undergoing rehabilitation. Journal of Occupational Rehabilitation, 31(4), 768–784. doi:10.1007/s10926-021-09963-w	Wrong population (not chronic and/or adult);
Grovle 2012	Grovle, L., Brox, J. I., Haugen, A. J., Keller, A., Natvig, B., & Grotle, M. (2012). Prognostic factors for return to work in patients with sciatica. Annals of the Rheumatic Disease, Conference Retrieved from https://ovidsp.ovid.com/ovidweb.cgi?T=JS&CSC=Y&NEWS=N&PAGE=fulltext&D=emed14&AN=71327178 https://libkey.io/libraries/3071/openurl?genre=article&aulast=Grovle&issn=0003-4967&title=Annals+of+t…	Exclusion reason: Wrong study design;
Grunert 1990	Grunert, B. K., Devine, C. A., Sanger, J. R., Matloub, H. S., & Green, D. (1990). Thermal self-regulation for pain control in reflex sympathetic dystrophy syndrome. The Journal of Hand Surgery, 15(4), 615–618. doi:10.1016/s0363-5023(09)90024-7	Exclusion reason: Wrong study design;
Guobis 1983	Guobis, G. (1983). [Efficacy and organizational aspects of rehabilitation of patients with rheumatic joint diseases]. Terapevticheskii Arkhiv, 55(7), 125–131. Retrieved from https://search.ebscohost.com/login.aspx?direct=true&db=cmedm&AN=6623378&site=ehost-live&scope=sitehttps://search.ebscohost.com/login.aspx?direct=true&db=cmedm&AN=6623378&site=ehost-live&scope=site	Exclusion reason: Wrong study design;
Gustafsson 2013	Gustafsson, K., Lundh, G., Svedberg, P., Linder, J., Alexanderson, K., & Marklund, S. (2013). Psychological factors are related to return to work among long-term sickness absentees who have undergone a multidisciplinary medical assessment. Journal of Rehabilitation Medicine, 45(2), 186–191. doi:10.2340/16501977-1077	Wrong population (not chronic and/or adult);
Guy 2020	Guy, L., McKinstry, C., & Bruce, C. (2020). Learned pacing for adults with chronic pain: A randomised controlled trial feasibility study. Australian Occupational Therapy Journal, 67(5), 399–406. doi:10.1111/1440-1630.12653	Exclusion reason: Wrong Wrong outcomes;
Haak 2008	Haak, T., & Scott, B. (2008). The effect of qigong on fibromyalgia (FMS): A controlled randomized study. Disability and Rehabilitation, 30(8), 625–633. Retrieved from https://ovidsp.ovid.com/ovidweb.cgi?T=JS&CSC=Y&NEWS=N&PAGE=fulltext&D=emed10&AN=352248786 https://libkey.io/libraries/3071/openurl?genre=article&aulast=Haak&issn=0963-8288&title=Disability+and+Rehabilitation&atitle=The+effect+of+Qig…	Wrong population (not chronic and/or adult);
Haase 2012	Haase, I., Kuhnt, O., & Klimczyk, K. (2012). [Importance of education level for effectiveness of multimodal pain therapy]. Schmerz (Berlin, Germany), 26(1), 61–68. doi:10.1007/s00482-011-1120-6	Non-English - needs translation
Hadjistavropoulos 2001	Hadjistavropoulos, H. D., & Clark, J. (2001). Using Wrong outcome evaluations to assess interdisciplinary acute and chronic pain programs. Joint Commission Journal on Quality Improvement, 27(7), 335–348. Retrieved from https://search.ebscohost.com/login.aspx?direct=true&db=rzh&AN=106987708&site=ehost-live&scope=sitehttps://search.ebscohost.com/login.aspx?direct=true&db=rzh&AN=106987708&site=ehost…	Exclusion reason: Wrong study design;
Hafenbrack 2013	Hafenbrack, K., Heinrich, M., Muller, G., Marnitz, U., Mallwitz, J., & Klinger, R. (2013). Effects of interdisciplinary functional restoration treatment with cognitive behavior therapy in patients with chronic back pain. healthcare research in the context of selective contracts. SCHMERZ, 27(6), 566–+. doi:10.1007/s00482-013-1377-z	Non-English - needs translation
Hagen 2010	Hagen, E. M., Odelien, K. H., Lie, S. A., & Eriksen, H. R. (2010). Adding a physical exercise programme to brief intervention for low back pain patients did not increase return to work. Scandinavian Journal of Public Health, 38(7), 731–738. doi:10.1177/1403494810382472	Exclusion reason: No relevant psychological intervention
Hahne 2011	Hahne, A. J., Ford, J. J., Hinman, R. S., Taylor, N. F., Surkitt, L. D., Walters, A. G., & Mcmeeken, J. M. (2011). Wrong outcomes and adverse events from physiotherapy functional restoration for lumbar disc herniation with associated radiculopathy. Disability and Rehabilitation, 33(17-18), 1537–1547. doi:10.3109/09638288.2010.533814	Wrong population (not chronic and/or adult);
Haiduk 2017	Haiduk, P., Benz, T., Lehmann, S., Gysi-Klaus, F., Aeschlimann, A., Michel, B. A., & Angst, F. (2017). Interdisciplinary rehabilitation after whiplash injury an observational prospective 5 years outcome study. Medicine, 96(9).	Wrong study design
Haldorsen 1998	Haldorsen, E. M., Kronholm, K., Skouen, J. S., & Ursin, H. (1998). Multimodal cognitive behavioral treatment of patients sicklisted for musculoskeletal pain: A randomized controlled study. Scandinavian Journal of Rheumatology, 27(1), 16–25. doi:10.1080/030097498441128	Exclusion reason: Other
Haldorsen 1998	Haldorsen, E., Kronholm, K., Skouen, J. S., & Ursin, H. (1998). Predictors for Wrong outcome of a multi-modal cognitive behavioural treatment program for low back pain patients - a 12-month follow-up study. European Journal of Pain, 2(4), 293–307. doi:10.1016/S1090-3801(98)90028-3	Exclusion reason: Other
Hamer 2013	Hamer, H., Gandhi, R., Wong, S., & Mahomed, N. N. (2013). Predicting return to work following treatment of chronic pain disorder. Occupational Medicine, 63(4), 253–259.	Wrong study design
Hammond 2014	Hammond, A., Prior, Y., O'Brien, R., Woodbridge, S., & Radford, K. (2014). Work rehabilitation in inflammatory arthritis: A pilot randomised controlled trial. Annals of the Rheumatic Diseases, 73 doi:10.1136/annrheumdis-2014-eular.5378	Exclusion reason: Wrong study design;
Hammond 2017	Hammond, A., O'Brien, R., Woodbridge, S., Bradshaw, L., Prior, Y., Radford, K., . . . Pulikottil-Jacob, R. (2017). Job retention vocational rehabilitation for employed people with inflammatory arthritis (WORK-IA): A feasibility randomized controlled trial. Bmc Musculoskeletal Disorders, 18 doi:10.1186/s12891-017-1671-5	Wrong population (not chronic and/or adult);
Hampel 2009	Hampel, P., Graef, T., Krohn-Grimberghe, B., & Tlach, L. (2009). Effects of gender and cognitive-behavioral management of depressive symptoms on rehabilitation outcome among inpatient orthopedic patients with chronic low back pain: A 1 year longitudinal study. European Spine Journal, 18(12), 1867–1880.	Wrong study design
Hampel 2015	Hampel, P., & Tlach, L. (2015). Cognitive-behavioral management training of depressive symptoms among inpatient orthopedic patients with chronic low back pain and depressive symptoms: A 2-year longitudinal study. Journal of Back & Musculoskeletal Rehabilitation, 28(1), 49–60.	Wrong study design
Hansen 2016	Hansen, K. B., Haugstad, G. K., Grenness, S., Halck, B. E., Opheim, A., & Haugstad, T. S. (2016). Cognitive and somatic intervention-A non randomized clinical trial. [norwegian]. Tidsskrift for Norsk Psykologforening, 53(11), 905–911. Retrieved from https://ovidsp.ovid.com/ovidweb.cgi?T=JS&CSC=Y&NEWS=N&PAGE=fulltext&D=psyc13&AN=2017-19403-002 https://libkey.io/libraries/3071/openurl?genre=article…	Wrong population (not chronic and/or adult);
Hara 2018	Hara, K. W., Bjorngaard, J. H., Brage, S., Borchgrevink, P. C., Halsteinli, V., Stiles, T. C., . . . Woodhouse, A. (2018a). Randomized controlled trial of adding telephone follow-up to an occupational rehabilitation program to increase work participation. Journal of Occupational Rehabilitation, 28(2), 265–278. doi:10.1007/s10926-017-9711-4	Wrong population (not chronic and/or adult);
hara 2018	Hara, K. W., Bjorngaard, J. H., Jacobsen, H. B., Borchgrevink, P. C., Johnsen, R., Stiles, T. C., . . . Woodhouse, A. (2018b). Biopsychosocial predictors and trajectories of work participation after transdiagnostic occupational rehabilitation of participants with mental and somatic disorders: A cohort study. Bmc Public Health, 18 doi:10.1186/s12889-018-5803-0	Wrong population (not chronic and/or adult);
Harding 1998	Harding, V. R., & Williams, A. C. D. C. (1998). Activities training: Integrating behavioral and cognitive methods with physiotherapy in pain management. Journal of Occupational Rehabilitation, 8(1), 47–60. Retrieved from https://ovidsp.ovid.com/ovidweb.cgi?T=JS&CSC=Y&NEWS=N&PAGE=fulltext&D=emed6&AN=28287812 https://libkey.io/libraries/3071/openurl?genre=article&aulast=Harding&issn=1053-0487&title…	Exclusion reason: Wrong study design;
Hardison 2017	Hardison, M. E., & Roll, S. C. (2017). Factors associated with success in an occupational rehabilitation program for work-related musculoskeletal disorders. American Journal of Occupational Therapy, 71(1), 1–8. doi:10.5014/ajot.2016.023200	Wrong population (not chronic and/or adult);
Harkapaa 1996	Harkapaa, K., Jarvikoski, A., Hakala, L., & Jarvilehto, S. (1996). Wrong outcome of rehabilitation programmes for employees with lowered working capacity. Disability and Rehabilitation, 18(-), 143–148.	Wrong population (not chronic and/or adult);
Harkapaa 1996	Harkapaa, K., Jarvikoski, A., & Estlander, A. M. (1996). Health optimism and control beliefs as predictors for treatment outcome of a multimodal back treatment program. Psychology & Health, 12(1), 123–134.	Wrong study design
Harris 1991	Harris, J. L., RoweHallbert, A., & Gerlach, L. (1991). Multidisciplinary treatment of pain in a small rural community. Journal of Rural Community Psychology, 12(1), 3–14. Retrieved from https://ovidsp.ovid.com/ovidweb.cgi?T=JS&CSC=Y&NEWS=N&PAGE=fulltext&D=psyc3&AN=1992-35918-001 https://libkey.io/libraries/3071/openurl?genre=article&aulast=Harris&issn=0276-2285&title=Journal+of+Rural+Community+Ps…	Exclusion reason: Other
Harth 2008	Harth, A., Germann, G., & Jester, A. (2008). Evaluating the effectiveness of a patient-oriented hand rehabilitation programme. The Journal of Hand Surgery, European Volume, 33(6), 771–778. doi:10.1177/1753193408091602	Wrong population (not chronic and/or adult);
Hartzell 2014	Hartzell, M., Neblett, R., Gatchel, R., & Mayer, T. (2014). Use of the pain disability questionnaire (PDQ) to assess self-reported disability in a functional restoration program. Journal of Pain.Conference: 33rd Annual Scientific Meeting of the American Pain Society.Tampa, FL United States.Conference Publication: (Var.Pagings), 15(4) Retrieved from https://ovidsp.ovid.com/ovidweb.cgi?T=JS&CSC=Y&N…	Exclusion reason: Wrong study design;
Hartzell 2014	Hartzell, M. M., Mayer, T. G., Asih, S., Neblett, R., & Gatchel, R. J. (2014). Evaluation of functional restoration outcomes for chronic disabling occupational cervical disorders. Journal of Occupational and Environmental Medicine, 56(9), 959–964.	Wrong study design
Hartzell 2015	Hartzell, M. M., Mayer, T. G., Neblett, R., Marquardt, D. J., & Gatchel, R. J. (2015). Does the economy affect functional restoration outcomes for patients with chronic disabling occupational musculoskeletal disorders? Journal of Occupational Rehabilitation, 25(2), 378–386.	Wrong study design
Hartzell 2015	Hartzell, M., Neblett, R., Mayer, T., & Gatchel, R. (2015). Examination of pain drawing utility, responsiveness, and one-year Wrong outcomes prediction in a chronic disabling occupational spinal disorder (CDOSD) population. Journal of Pain.Conference: 34th Annual Scientific Meeting of the American Pain Society.Palm Springs, CA United States.Conference Publication: (Var.Pagings), 16(4) Retrieved f…	Exclusion reason: Wrong study design;
Hasenbring 1993	Hasenbring, M. (1993). [Endurance strategies-a neglected phenomenon in the research and therapy of chronic pain?]. Schmerz (Berlin, Germany), 7(4), 304–313. doi:10.1007/BF02529867	Wrong population (not chronic and/or adult);
Hass 2018	Hass, H. G., Rockstroh, J., Pech, I., Drews, S., Stepien, J., & Lerch, J. (2018). Medical-professional rehabilitation after cancer-2-years experience and evaluation of a multimodal rehabilitation concept. Physikalische Medizin Rehabilitationsmedizin Kurortmedizin, 28(6), 341–346. doi:10.1055/a-0614-2525	Wrong population (not chronic and/or adult);
Haugli 1997	Haugli, L., Steen, E., Sandvik, L., & Laerum, E. (1997). [Can chronic musculoskeletal pain be reduced by education? results from an educational test model]. Tidsskrift for Den Norske Laegeforening : Tidsskrift for Praktisk Medicin, Ny Raekke, 117(19), 2772–2775. Retrieved from https://search.ebscohost.com/login.aspx?direct=true&db=cmedm&AN=9312867&site=ehost-live&scope=sitehttps://search.ebscohos…	Non-English - needs translation
Haugstvedt 2004	Haugstvedt, K. T. S., GraffIversen, S., & Haugli, L. (2004). Could persons on sick leave learn to think differently about themselves and increase their participation in the workplace? A one-year follow up of an intervention programme. Tidsskrift for Den Norske Laegeforening, 124(22), 2885–2887. Retrieved from https://ovidsp.ovid.com/ovidweb.cgi?T=JS&CSC=Y&NEWS=N&PAGE=fulltext&D=emed8&AN=40310967 …	Non-English - needs translation
Hazard 1989	Hazard, R. G., Fenwick, J. W., Kalisch, S. M., Redmond, J., Reeves, V., Reid, S., & Frymoyer, J. W. (1989). Functional restoration with behavioral support. A one-year prospective study of patients with chronic low-back pain. Spine, 14(2), 157–161.	Wrong study design
Hazard 2000	Hazard, R. G., Reid, S., Haugh, L. D., & McFarlane, G. (2000). A controlled trial of an educational pamphlet to prevent disability after occupational low back injury. Spine, 25(11), 1419–1423. doi:10.1097/00007632-200006010-00015	Wrong population (not chronic and/or adult);
Heidari 2018	Heidari, J., Belz, J., Hasenbring, M. I., Kleinert, J., Levenig, C., & Kellmann, M. (2018). Evaluation of the short-term effects of recovery tools in the rehabilitation of chronic back pain: A feasibility study. European Journal of Physiotherapy, 20(4), 225–234. doi:10.1080/21679169.2018.1460397	Exclusion reason: Wrong Wrong outcomes;
Heijbel 2013	Heijbel, B., Josephson, M., & Vingard, E. (2013). Implementation of a rehabilitation model for employees on long-term sick leave in the public sector: Difficulties, counter-measures, and Wrong outcomes. Work-a Journal of Prevention Assessment & Rehabilitation, 45(3), 323–333. doi:10.3233/WOR-2012-1478	Wrong population (not chronic and/or adult);
HeikkilÃ¤ 1998	HeikkilÃ¤, H., HeikkilÃ¤, E., & Eisemann, M. (1998). Predictive factors for the Wrong outcome of a multidisciplinary pain rehabilitation programme on sick-leave and life satisfaction in patients with whiplash trauma and other myofascial pain: A follow-up study. Clinical Rehabilitation, 12(6), 487–496. doi:10.1191/026921598670569564	Exclusion reason: Other
Heinrich 2009	Heinrich, J., Anema, J. R., de Vroome, E., & Blatter, B. M. (2009). Effectiveness of physical training for self-employed persons with musculoskeletal disorders: A randomized controlled trial. Bmc Public Health, 9 doi:10.1186/1471-2458-9-200	Exclusion reason: Other;
Heiskanen 2012	Heiskanen, T., Roine, R. P., & Kalso, E. (2012). Multidisciplinary pain treatment - which patients do benefit? Scandinavian Journal of Pain, 3(4), 201–207. doi:10.1016/j.sjpain.2012.05.073	Exclusion reason: Wrong Wrong outcomes;
Henchoz 2010	Henchoz, Y., de GoumoÃ«ns, P., So, A. K., & Paillex, R. (2010). Functional multidisciplinary rehabilitation versus outpatient physiotherapy for non specific low back pain: Randomized controlled trial.140 doi:10.4414/smw.2010.13133	Exclusion reason: Other
Herman 1981	Herman, E., & Baptiste, S. (1981). Pain control: Mastery through group experience. Pain, 10(1), 79–86.	Wrong study design
Heymans 2004	Heymans, M. W., de Vet, H., Bongers, P. M., Koes, B. W., & van Mechelen, W. (2004). Back schools in occupational health care: Design of a randomized controlled trial and cost-effectiveness study. Journal of Manipulative and Physiological Therapeutics, 27(7), 457–465. doi:10.1016/j.jmpt.2004.06.004	Exclusion reason: Wrong study design;
Hildebrandt 1994	Hildebrandt, J., Pfingsten, M., Ensink, F. B., Franz, C., Padur, I., Reiche, A., . . . Straub, A. (1994). Treatment of chronic low back pain with an outpatient rehabilitation programme. preliminary results of a prospective study. Physikalische Medizin Rehabilitationsmedizin Kurortmedizin, 4(5), 161–168. Retrieved from https://ovidsp.ovid.com/ovidweb.cgi?T=JS&CSC=Y&NEWS=N&PAGE=fulltext&D=emed5&AN=…	Non-English - needs translation
Hildebrandt 1996	Hildebrandt, J., Pfingsten, M., Franz, C., Saur, P., & Seeger, D. (1996). Multidisciplinary treatment program for chronic low back pain .1. overview. SCHMERZ, 10(4), 190–203. doi:10.1007/s004820050040	Non-English - needs translation
Hildebrandt 1997	Hildebrandt, J., Pfingsten, M., Saur, P., & Jansen, J. (1997). Prediction of success from a multidisciplinary treatment program for chronic low back pain. Spine, 22(9), 990–1001. doi:10.1097/00007632-199705010-00011	Non-English - needs translation
Hilfiker 2016	Hilfiker, R., Knutti, I. A., Raval-Roland, B., Rivier, G., Crombez, G., & Opsommer, E. (2016). Validity and responsiveness of the french version of the ãrebro musculoskeletal pain screening questionnaire in chronic low back pain. European Spine Journal : Official Publication of the European Spine Society, the European Spinal Deformity Society, and the European Section of the Cervical Spine Resea…	no psychological intervention
Hilton 2017	Hilton, G., Unsworth, C. A., Murphy, G. C., Browne, M., & Olver, J. (2017). Longitudinal employment Wrong outcomes of an early intervention vocational rehabilitation service for people admitted to rehabilitation with a traumatic spinal cord injury. Spinal Cord, 55(8), 743–752. doi:10.1038/sc.2017.24	Wrong population (not chronic and/or adult);
Hlobil 2005	Hlobil, H., Staal, J. B., Twisk, J., Koke, A., Arlens, G., Smid, T., & van Mechelen, W. (2005). The effects of a graded activity intervention for low back pain in occupational health on sick leave, functional status and pain: 12-month results of a randomized controlled trial. Journal of Occupational Rehabilitation, 15(4), 569–580. doi:10.1007/s10926-005-8035-y	Exclusion reason: No relevant psychological intervention;
Hochheim 2021	Hochheim, M., Ramm, P., Wunderlich, M., & Amelung, V. (2021). Cost-effectiveness analysis of a chronic back pain multidisciplinary biopsychosocial rehabilitation (MBR) compared to standard care for privately insured in germany. BMC Health Services Research, 21(1), 1–20. doi:10.1186/s12913-021-07337-9	Exclusion reason: No relevant psychological intervention;
Hoevenaars 2022	Hoevenaars, E. H. W., Beekhuizen, M., O'Dowd, J., Spruit, M., & van Hooff, M. L. (2022). Non-surgical treatment for adult spinal deformity: Results of an intensive combined physical and psychological programme for patients with adult spinal deformity and chronic low back pain-a treatment-based cohort study. European Spine Journal, 31(5), 1189–1196. Retrieved from https://ovidsp.ovid.com/ovidweb.c…	Exclusion reason: Wrong Wrong outcomes;
Holden 2010	Holden, J., Davidson, M., & Tam, J. (2010). Can the fear-avoidance beliefs questionnaire predict work status in people with work-related musculoskeltal disorders? Journal of Back & Musculoskeletal Rehabilitation, 23(4), 201–208. doi:10.3233/BMR-2010-0268	Wrong population (not chronic and/or adult);
Hoopmann 2001	Hoopmann, M., Reichle, C., Krauth, C., Schwartz, F. W., & Walter, U. (2001). [Effect of a back education program by the lower saxony AOK in response to the development of health related quality of life and occupational disability]. Gesundheitswesen (Bundesverband Der Arzte Des Offentlichen Gesundheitsdienstes (Germany)), 63(3), 176–182. doi:10.1055/s-2001-11984	Exclusion reason: No relevant psychological intervention;
Hoosain 2022	Hoosain, M., Bosa, F., Conolly, N. B., van Rensburg, H. J., Mayet, N., & Titus, T. (2022). Workplace-based rehabilitation with garment workers: A multiple case study. Work-a Journal of Prevention Assessment & Rehabilitation, 72(2), 453–462. doi:10.3233/WOR-210540	Exclusion reason: Wrong study design;
Houghton 1996	Houghton, L. A., Heyman, D. J., & Whorwell, P. J. (1996). Symptomatology, quality of life and economic features of irritable bowel syndrome--the effect of hypnotherapy. Alimentary Pharmacology & Therapeutics, 10(1), 91–95. doi:10.1111/j.1365-2036.1996.tb00181.x	Exclusion reason: Other;
Hoving 2014	Hoving, J. L., Zoer, I., Van Der Meer, M., Van Der Straaten, Y., LogtenbergRutten, C., KraakPut, S., . . . FringsDresen, M. (2014). E-health to improve work functioning in employees with rheumatoid arthritis in rheumatology practice: A feasibility study. Scandinavian Journal of Rheumatology, 43(6), 481–487. Retrieved from https://ovidsp.ovid.com/ovidweb.cgi?T=JS&CSC=Y&NEWS=N&PAGE=fulltext&D=emed1…	Wrong population (not chronic and/or adult);
Howard 2009	Howard, K. J., Mayer, T. G., & Gatchel, R. J. (2009). Effects of presenteeism in chronic occupational musculoskeletal disorders: Stay at work is validated. Journal of Occupational and Environmental Medicine, 51(6), 724–731.	Wrong study design
Howard 2010	Howard, K. J. (2010). Prevalence, risk factors and treatment Wrong outcomes for various musculoskeletal sites associated with the development of chronic occupational disability Retrieved from https://search.ebscohost.com/login.aspx?direct=true&db=rzh&AN=109853849&site=ehost-live&scope=sitehttps://search.ebscohost.com/login.aspx?direct=true&db=rzh&AN=109853849&site=ehost-live&scope=site	Exclusion reason: Wrong study design;
Howard 2010	Howard, K. J., Mayer, T. G., Neblett, R., Perez, Y., Cohen, H., & Gatchel, R. J. (2010). Fibromyalgia syndrome in chronic disabling occupational musculoskeletal disorders: Prevalence, risk factors, and posttreatment Wrong outcomes. Journal of Occupational and Environmental Medicine, 52(12), 1186–1191. doi:10.1097/JOM.0b013e3181fc838d	Wrong population (not chronic and/or adult);
Howard 2011	Howard, K. J. (2011). Prevalence, risk factors and treatment Wrong outcomes for various musculoskeletal sites associated with the development of chronic occupational disability Retrieved from https://ovidsp.ovid.com/ovidweb.cgi?T=JS&CSC=Y&NEWS=N&PAGE=fulltext&D=psyc8&AN=2011-99020-396 https://libkey.io/libraries/3071/openurl?genre=article&aulast=Howard&issn=0419-4217&title=Dissertation+Abstracts+…	Exclusion reason: Wrong study design;
Howard 2012	Howard, K. J., Mayer, T. G., & Gatchel, R. J. (2012). Comparison of chronic occupational upper extremity versus lumbar disorders for differential disability-related outcomes and predictor variables. Journal of Occupational and Environmental Medicine, 54(8), 1002–1009.	Wrong study design
Hunter 1998	Hunter, S. J., Shaha, S., Flint, D., & Tracy, D. M. (1998). Predicting return to work - A long-term follow-up study of railroad workers after low back injuries. Spine, 23(21), 2319–2328.	Wrong study design
Hunter 2006	Hunter, N., Sharp, C., Denning, J., & Terblanche, L. (2006). Evaluation of a functional restoration programme in chronic low back pain. Occupational Medicine-Oxford, 56(7), 497–500. doi:10.1093/occmed/kql086	Exclusion reason: No relevant psychological intervention;
Huppe 2006	Huppe, A., Glaser-Moller, N., & Raspe, H. (2006). Offering multidisciplinary medical rehabilitation to workers with work disability due to musculoskeletal disorders: Results of randomized controlled trial. GESUNDHEITSWESEN, 68(6), 347–356. doi:10.1055/s-2006-926870	Wrong population (not chronic and/or adult);
Hurri 1989	Hurri, H. (1989). The swedish back school in chronic low back pain. part I. benefits. Scandinavian Journal of Rehabilitation Medicine, 21(1), 33–40. Retrieved from https://search.ebscohost.com/login.aspx?direct=true&db=cmedm&AN=2523558&site=ehost-live&scope=sitehttps://search.ebscohost.com/login.aspx?direct=true&db=cmedm&AN=2523558&site=ehost-live&scope=site	Exclusion reason: No relevant psychological intervention;
Hutting 2015	Hutting, N., Staal, J. B., Engels, J. A., Detaille, S. I., Heerkens, Y. F., & Nijhuis-Van Der Sanden, M. (2015). A self-management programme for employees with complaints of the arm, neck, or shoulder: Short and middle term effects.101 doi:10.1016/j.physio.2015.03.3454	Exclusion reason: Wrong study design;
Hutton 2023	Hutton, D., Mustafa, A., Patil, S., Rathod, S., Shrikhande, G., Advincula, A., . . . Shrikhande, A. (2023). The burden of chronic pelvic pain (CPP): Costs and quality of life of women and men with CPP treated in outpatient referral centers. PloS One, 18(2) doi:10.1371/journal.pone.0269828	Exclusion reason: Wrong study design;
Ibrahim 2019	Ibrahim, M. E., Weber, K., Courvoisier, D. S., & Genevay, S. (2019). Recovering the capability to work among patients with chronic low back pain after a four-week, multidisciplinary biopsychosocial rehabilitation program: 18-month follow-up study. BMC Musculoskeletal Disorders, 20(1).	Wrong study design
Ibrahim 2021	Ibrahim, T., Halivni, L. R., & CalderonMargalit, R. (2021). Assessment of multidisciplinary intervention of occupational medicine and physiotherapy on return to work of patients with musculoskeletal disorders. Occupational and Environmental Medicine.Conference: 28th International Symposium on Epidemiology in Occupational Health, EPICOH 2021.Virtual, 78 Retrieved from https://ovidsp.ovid.com/ovidw…	Exclusion reason: Wrong study design;
Iles 2012	Iles, R. A., Wyatt, M., & Pransky, G. (2012). Multi-faceted case management: Reducing compensation costs of musculoskeletal work injuries in australia. Journal of Occupational Rehabilitation, 22(4), 478–488. doi:10.1007/s10926-012-9364-2	Exclusion reason: Wrong study design;
Indahl 1998	Indahl, A., Haldorsen, E. H., Holm, S., ReikerÃ¥s, O., & Ursin, H. (1998). Five-year follow-up study of a controlled clinical trial using light mobilization and an informative approach to low back pain. Spine, 23(23), 2625–2630. doi:10.1097/00007632-199812010-00018	Wrong population (not chronic and/or adult);
Infante-Rivard 1996	Infante-Rivard, C., & Lortie, M. (1996). Prognostic factors for return to work after a first compensated episode of back pain. Occupational and Environmental Medicine, 53(7), 488–494. doi:10.1136/oem.53.7.488	Wrong population (not chronic and/or adult);
InfanteRivard 1997	InfanteRivard, C., & Lortie, M. (1997). Relapse and short sickness absence for back pain in the six months after return to work. Occupational and Environmental Medicine, 54(5), 328–334. Retrieved from https://ovidsp.ovid.com/ovidweb.cgi?T=JS&CSC=Y&NEWS=N&PAGE=fulltext&D=emed6&AN=27245083 https://libkey.io/libraries/3071/openurl?genre=article&aulast=Infante-Rivard&issn=1351-0711&title=Occupational…	Wrong population (not chronic and/or adult);
Ingemarsson 1997	Ingemarsson, A. H., Nordholm, L., & Sivik, T. (1997). Risk of long-term disability among patients with back pain. Scandinavian Journal of Rehabilitation Medicine, 29(4), 205–212. Retrieved from https://search.ebscohost.com/login.aspx?direct=true&db=cmedm&AN=9428054&site=ehost-live&scope=sitehttps://search.ebscohost.com/login.aspx?direct=true&db=cmedm&AN=9428054&site=ehost-live&scope=site	Wrong population (not chronic and/or adult);
Irvine 2015	Irvine, A. B., Russell, H., Manocchia, M., Mino, D. E., Glassen, T. C., Morgan, R., . . . Ary, D. V. (2015). Mobile-web app to self-manage low back pain: Randomized controlled trial. Journal of Medical Internet Research, 17(1), 1–21. doi:10.2196/jmir.3130	Wrong population (not chronic and/or adult);
ISRCTN11875357 2019	ISRCTN11875357. (2019). Management of low back pain in occupational health care using an approach that considers biological, psychological, and social factors. Retrieved from https://www.cochranelibrary.com/central/doi/10.1002/central/CN-01969061/fullhttps://www.cochranelibrary.com/central/doi/10.1002/central/CN-01969061/full	Exclusion reason: Wrong study design;
ISRCTN38768940 2007	ISRCTN38768940. (2007). Assessment of socioeconomic impact of rheumatological care to patients with temporary work disability of musculoskeletal origin. Retrieved from https://www.cochranelibrary.com/central/doi/10.1002/central/CN-01853895/fullhttps://www.cochranelibrary.com/central/doi/10.1002/central/CN-01853895/full	Exclusion reason: Wrong study design;
ISRCTN41520665 2010	ISRCTN41520665. (2010). Working well with back pain - phase 2. Retrieved from https://www.cochranelibrary.com/central/doi/10.1002/central/CN-01833362/fullhttps://www.cochranelibrary.com/central/doi/10.1002/central/CN-01833362/full	Exclusion reason: Wrong study design;
ISRCTN51739408 2011	ISRCTN51739408. (2011). Comparing a multidisciplinary intervention and brief intervention and two exercise regimes in sick-listed employees with shoulder or neck pain. Retrieved from https://www.cochranelibrary.com/central/doi/10.1002/central/CN-01829762/fullhttps://www.cochranelibrary.com/central/doi/10.1002/central/CN-01829762/full	Exclusion reason: Wrong study design;
ISRCTN55197693 2007	ISRCTN55197693. (2007). Randomised comparison of a multidisciplinary job-retention vocational rehabilitation program with usual outpatient care in patients with chronic arthritis at risk for job loss. Retrieved from https://www.cochranelibrary.com/central/doi/10.1002/central/CN-01861953/fullhttps://www.cochranelibrary.com/central/doi/10.1002/central/CN-01861953/full	Wrong population (not chronic and/or adult);
ISRCTN85437524 2022	ISRCTN85437524. (2022). What is the effectiveness and cost-effectiveness of using individual supported employment placements to help people with persistent pain to return to work? Retrieved from https://www.cochranelibrary.com/central/doi/10.1002/central/CN-02429918/fullhttps://www.cochranelibrary.com/central/doi/10.1002/central/CN-02429918/full	Exclusion reason: Wrong study design;
ISRCTN88676585 2005	ISRCTN88676585. (2005). Cost-effectiveness of multidisciplinary treatment in sick-listed patients with upper extremity musculoskeletal disorders: A randomized, controlled trial with one-year follow-up. Retrieved from https://www.cochranelibrary.com/central/doi/10.1002/central/CN-01818297/fullhttps://www.cochranelibrary.com/central/doi/10.1002/central/CN-01818297/full	Exclusion reason: Wrong study design;
ISRCTN96836577 2016	ISRCTN96836577. (2016). Improved management of patients with fibromyalgia: Implementation and evaluation of an integrated care model. Retrieved from https://www.cochranelibrary.com/central/doi/10.1002/central/CN-01838630/fullhttps://www.cochranelibrary.com/central/doi/10.1002/central/CN-01838630/full	Exclusion reason: Wrong study design;
JÃ¸rgensen 2011	JÃ¸rgensen, M. B., Faber, A., Hansen, J. V., Holtermann, A., & SÃ¸gaard, K. (2011). Effects on musculoskeletal pain, work ability and sickness absence in a 1-year randomised controlled trial among cleaners. BMC Public Health Computer File], 11, 840. doi:10.1186/1471-2458-11-840	Wrong population (not chronic and/or adult);
Jackel 2004	Jackel, W. H., Traber, U., & Gerdes, N. (2004). Inpatient rehabilitation of patients with fibromyalgia: Concept and results. Aktuelle Rheumatologie, 29(5), 270–275. Retrieved from https://ovidsp.ovid.com/ovidweb.cgi?T=JS&CSC=Y&NEWS=N&PAGE=fulltext&D=emed8&AN=39506079 https://libkey.io/libraries/3071/openurl?genre=article&aulast=Jackel&issn=0341-051X&title=Aktuelle+Rheumatologie&atitle=Stationare+…	Wrong population (not chronic and/or adult);
Jacobsen 2014	Jacobsen, H. B., Bjorngaard, J. H., Hara, K. W., Borchgrevink, P. C., Woodhouse, A., Landro, N. I., . . . Stiles, T. C. (2014). The role of stress in absenteeism: Cortisol responsiveness among patients on long-term sick leave. Plos One, 9(5) doi:10.1371/journal.pone.0096048	Exclusion reason: No relevant psychological intervention;
Jacobsen 2020	Jacobsen, H. B., Glette, M., Hara, K. W., & Stiles, T. C. (2020). Metacognitive beliefs as predictors of return to work after intensive return-to-work rehabilitation in patients with chronic pain, chronic fatigue and common psychological disorders: Results from a prospective trial. Frontiers in Psychology, 11 doi:10.3389/fpsyg.2020.00070	Wrong population (not chronic and/or adult);
Jamison 1998	Jamison, R. N., Matt, D. A., & Parris, W. C. (1988). Effects of time-limited vs unlimited compensation on pain behavior and treatment outcome in low back pain patients. Journal of Psychosomatic Research, 32(3), 277–283.	Wrong study design
Janela 2022	Janela, D., Costa, F., Molinos, M., Moulder, R. G., Lains, J., Bento, V., . . . Correia, F. D. (2022). Digital rehabilitation for elbow pain musculoskeletal conditions: A prospective longitudinal cohort study. International Journal of Environmental Research and Public Health, 19(15) doi:10.3390/ijerph19159198	Wrong population (not chronic and/or adult);
Janella 2022	Janela, D., Costa, F., Molinos, M., Moulder, R. G., Lains, J., Francisco, G. E., . . . Correia, F. D. (2022a). Asynchronous and tailored digital rehabilitation of chronic shoulder pain: A prospective longitudinal cohort study. Journal of Pain Research, 15, 53–66.	Wrong study design
Janella 2022	Janela, D., Costa, F., Areias, A. C., Molinos, M., Moulder, R. G., Lains, J., . . . Correia, F. D. (2022b). Digital care programs for chronic hip pain: A prospective longitudinal cohort study . Healthcare, 10181:1595.	Wrong study design
Jankus 1995	Jankus, W. R., Park, T. J., VanKeulen, M., & Weisensel, M. (1995). Interdisciplinary treatment of the injured worker with chronic pain: Long-term efficacy. Wisconsin Medical Journal, 94(5), 244–249.	Wrong study design
Jarikoski 1993	Jarvikoski, A., Mellin, G., Estlander, A. M., Harkapaa, K., Vanharanta, H., Hupli, M., & Heinonen, R. (1993). Outcome of two multimodal back treatment programs with and without intensive physical training. Journal of Spinal Disorders, 6(2), 93–98.	Wrong study design
Jensen 1994	Jensen, I. B., Nygren, A., & Lundin, A. (1994). Cognitive-behavioural treatment for workers with chronic spinal pain: A matched and controlled cohort study in sweden. Occupational and Environmental Medicine, 51(3), 145–151.	Wrong study design
Jensen 2006	Jensen, I., Bergstrom, G., Bodin, L., Ljungquist, T., & Nygren, A. (2006). Effects of rehabilitation after 7 years: Evaluation of two rehabilitation programs in sweden. Lakartidningen, 103(23), 1829–1839. Retrieved from https://ovidsp.ovid.com/ovidweb.cgi?T=JS&CSC=Y&NEWS=N&PAGE=fulltext&D=emed9&AN=43932136 https://libkey.io/libraries/3071/openurl?genre=article&aulast=Jensen&issn=0023-7205&title=L…	Exclusion reason: Other
Jensen 1998	Jensen, I. B., & Bodin, L. (1998). Multimodal cognitive-behavioural treatment for workers with chronic spinal pain: A matched cohort study with an 18-month follow-up. Pain, 76(1-2), 35–44.	Wrong outcome
Jensen 2009	Jensen, I. B., Busch, H., Bodin, L., Hagberg, J., Nygren, Ã ., & BergstrÃ¶m, G. (2009). Cost effectiveness of two rehabilitation programmes for neck and back pain patients: A seven year follow-up. Pain, 142(3), 202–208. doi:10.1016/j.pain.2008.12.015	Wrong outcome
Jensen 2009	Jensen, I. B., Busch, H., Bodin, L., Hagberg, J., Nygren, Ã ., & BergstrÃ¶m, G. (2009). Cost effectiveness of two rehabilitation programmes for neck and back pain patients: A seven year follow-up. Pain, 142(3), 202–208. doi:10.1016/j.pain.2008.12.015	Duplicate
Jensen 2011	Jensen, C., Jensen, O. K., Christiansen, D. H., & Nielsen, C. V. (2011). One-year follow-up in employees sick-listed because of low back pain: Randomized clinical trial comparing multidisciplinary and brief intervention. Spine, 36(15), 1180–1189. doi:10.1097/BRS.0b013e3181eba711	Wrong population (not chronic and/or adult);
Jensen 2012	Jensen, C., Jensen, O. K., & Nielsen, C. V. (2012). Sustainability of return to work in sick-listed employees with low-back pain. two-year follow-up in a randomized clinical trial comparing multidisciplinary and brief intervention. Bmc Musculoskeletal Disorders, 13 doi:10.1186/1471-2474-13-156	Wrong population (not chronic and/or adult);
Jensen 2012	Jensen, L. D., Maribo, T., SchiÃ¸ttz-Christensen, B., Madsen, F. H., Gonge, B., Christensen, M., & Frost, P. (2012). Counselling low-back-pain patients in secondary healthcare: A randomised trial addressing experienced workplace barriers and physical activity. Occupational and Environmental Medicine, 69(1), 21–28. doi:10.1136/oem.2010.064055	Exclusion reason: Other;
Jensen 2013	Jensen, A. (2013). A two-year follow-up on a program theory of return to work intervention. Work-a Journal of Prevention Assessment & Rehabilitation, 44(2), 165–175. doi:10.3233/WOR-121497	Wrong population (not chronic and/or adult);
Jensen 2013	Jensen, C., Nielsen, C. V., Jensen, O. K., & Petersen, K. D. (2013). Cost-effectiveness and cost-benefit analyses of a multidisciplinary intervention compared with a brief intervention to facilitate return to work in sick-listed patients with low back pain. Spine, 38(13), 1059–1067. doi:10.1097/BRS.0b013e31828ca0af	Wrong population (not chronic and/or adult);
Jensen 2013	Jensen, O. K., Stengaard-Pedersen, K., Jensen, C., & Nielsen, C. V. (2013). Prediction model for unsuccessful return to work after hospital-based intervention in low back pain patients. Bmc Musculoskeletal Disorders, 14 doi:10.1186/1471-2474-14-140	Wrong population (not chronic and/or adult);
Johansen 2016	Johansen, T., Skjerve, A., Jensen, C., Dittrich, W. H., & Oyeflaten, I. (2016). Changes in cognitive functioning in sick-listed participants in occupational rehabilitation: A feasibility study. Scandinavian Journal of Occupational Therapy, 23(6), 437–445. doi:10.3109/11038128.2016.1144786	Wrong population (not chronic and/or adult);
Johansen 2019	Johansen, T., Jensen, C., Eriksen, H. R., Lyby, P. S., Dittrich, W. H., Holsen, I. N., . . . Oyeflaten, I. (2019). Occupational rehabilitation is associated with improvements in cognitive functioning. Frontiers in Psychology, 10 doi:10.3389/fpsyg.2019.02233	Wrong population (not chronic and/or adult);
Johnsen 2019	Johnsen, T. L., Eriksen, H. R., Baste, V., Indahl, A., Odeen, M., & Tveito, T. H. (2019). Effect of reassuring information about musculoskeletal and mental health complaints at the workplace: A cluster randomized trial of the atWork intervention. Journal of Occupational Rehabilitation, 29(2) doi:10.1007/s10926-018-9786-6	Wrong population (not chronic and/or adult);
Jonsson 2019	Jonsson, T., Eek, F., Dell'Isola, A., Dahlberg, L. E., & Hansson, E. E. (2019). The better management of patients with osteoarthritis program: Wrong outcomes after evidence-based education and exercise delivered nationwide in sweden. Plos One, 14(9) doi:10.1371/journal.pone.0222657	Exclusion reason: No relevant psychological intervention;
Jordan 1998	Jordan, K. D., Mayer, T. G., & Gatchel, R. J. (1998). Should extended disability be an exclusion criterion for tertiary rehabilitation? socioeconomic Wrong outcomes of early versus late functional restoration in compensation spinal disorders...including commentary by bendix T and bendix AF. Spine (03622436), 23(19), 2110–2117. Retrieved from https://search.ebscohost.com/login.aspx?direct=true&db=…	Wrong population (not chronic and/or adult);
Joss 2011	Joss, M. (2011). The role of functional capacity evaluations in occupational therapy vocational evaluations. British Journal of Occupational Therapy, 74(9), 450–452. doi:10.4276/030802211X13153015305718	Exclusion reason: Wrong study design;
Jousset 2004	Jousset, N., Fanello, S., Bontoux, L., Dubus, V., Billabert, C., Vielle, B., . . . Richard, I. (2004). Effects of functional restoration versus 3 hours per week physical therapy: A randomized controlled study. Spine, 29(5), 487–493. doi:10.1097/01.BRS.0000102320.35490.43	Exclusion reason: No relevant psychological intervention;
KÃ¼pper-Nybelen 2003	KÃ¼pper-Nybelen, J., Rothenbacher, D., Jacobi, E., & Brenner, H. (2003). [The prognostic value of variables from the quality assurance program and of the rehabilitation-discharge report of the LVA baden-WÃ¼rttemberg for early retirement: Results of a retrospective cohort-study]. Die Rehabilitation, 42(6), 335–342. doi:10.1055/s-2003-45456	Wrong population (not chronic and/or adult);
Kadowaki 2021	Kadowaki, A., Alvunger, A. K., Larsen, H. I., Persdotter, A., Zak, M. S., Johansson, P., & Nystrom, F. H. (2021). Education of the primary health care staff based on acceptance and commitment therapy is associated with reduced sick leave in a prospective controlled trial. Bmc Family Practice, 22(1) doi:10.1186/s12875-021-01526-5	Wrong population (not chronic and/or adult);
Kaiser 2001	Kaiser, P. O., Mattsson, B., Marklund, S., & Wimo, A. (2001). The impact of psychosocial 'markers' on the Wrong outcome of rehabilitation. Disability and Rehabilitation, 23(10), 430–435. doi:10.1080/09638280010008861	Wrong population (not chronic and/or adult);
Kaiser 2008	Kaiser, G. L., Bodell, L. S., & Berger, R. A. (2008). Functional Wrong outcomes after arthroplasty of the distal radioulnar joint and hand therapy: A case series. Journal of Hand Therapy : Official Journal of the American Society of Hand Therapists, 21(4), 398–409. doi:10.1197/j.jht.2008.06.002	Exclusion reason: Wrong study design;
Kames 1990	Kames, L. D., Rapkin, A. J., Naliboff, B. D., Afifi, S., & Ferrer-Brechner, T. (1990). Effectiveness of an interdisciplinary pain management program for the treatment of chronic pelvic pain. Pain, 41(1), 41–46.	Wrong study design
Kaplun 2021	Kaplun, A., Roitman, P., & Rosenbloom, T. (2021). Effects of brief guided imagery on female patients diagnosed with fibromyalgia: An exploratory controlled trial. Alternative Therapies in Health and Medicine, 27(104-113) Retrieved from https://ovidsp.ovid.com/ovidweb.cgi?T=JS&CSC=Y&NEWS=N&PAGE=fulltext&D=emed22&AN=632675254 https://libkey.io/libraries/3071/openurl?genre=article&aulast=Kaplun&issn…	Wrong outcome
Karrholm 2006	Karrholm, J., Ekholm, K., Jakobsson, B., Ekholm, J., Bergroth, A., & Schuldt, K. (2006). Effects on work resumption of a co-operation project in vocational rehabilitation. systematic, multi-professional, client-centred and solution-oriented co-operation. Disability and Rehabilitation, 28(7), 457–467. Retrieved from https://ovidsp.ovid.com/ovidweb.cgi?T=JS&CSC=Y&NEWS=N&PAGE=fulltext&D=emed9&AN=433…	Wrong population (not chronic and/or adult);
Karrholm 2008	Karrholm, J., Ekholm, K., Ekholm, J., Bergroth, A., & Ekholm, K. S. (2008). Systematic co-operation between employer, occupational health service and social insurance office: A 6-year follow-up of vocational rehabilitation for people on sick-leave, including economic benefits. Journal of Rehabilitation Medicine, 40(8), 628–636. doi:10.2340/16501977-0233	Wrong population (not chronic and/or adult);
Keel 1997	Keel, P., Schmid, A., & Wirz, R. (1997). [Long-term follow-up after participation in an integrated group treatment program for patients with intractable musculoskeletal pain]. Schmerz (Berlin, Germany), 11(3), 165–171. doi:10.1007/s004829700019	Exclusion reason: Wrong Wrong outcomes;
Kendall 1998	Kendall, N., & Thompson, B. F. (1998). A pilot program for dealing with the comorbidity of chronic pain and long-term unemployment. Journal of Occupational Rehabilitation, 8(1), 5–26.	Wrong study design
Kessemeier 2017	Kessemeier, F. M., Stockler, C., Petermann, F., Bassler, M., Pfeiffer, W., & Kobelt, A. (2017). Psychometric features of the readiness for return to work scale for patients in psychosomatic rehabilitation. Physikalische Medizin Rehabilitationsmedizin Kurortmedizin, 27(6), 335–347. doi:10.1055/s-0043-120572	Exclusion reason: Cannot access full text;
Keysor 2016	Keysor, J. J., LaValley, M. P., Brown, C., Felson, D. T., Al Heresh, R., Vaughan, M., . . . Allaire, S. (2016). Efficacy of a work disability prevention program for people with rheumatic and musculoskeletal conditions: A randomized controlled trial.68 doi:10.1002/art.39977	Exclusion reason: Wrong study design;
Keysor 2018	Keysor, J. J., LaValley, M. P., Brown, C., Felson, D. T., AlHeresh, R. A., Vaughan, M. W., . . . Allaire, S. J. (2018). Efficacy of a work disability prevention program for people with rheumatic and musculoskeletal conditions: A single-blind parallel-arm randomized controlled trial. Arthritis Care & Research, 70(7), 1022–1029. doi:10.1002/acr.23423	Exclusion reason: No relevant psychological intervention;
Kim 2018	Kim, J., & Park, S. (2018). Effect of korean rehabilitation services on work resumption by occupational segments. Seoul Journal of Economics, 31(1), 1–19.	Wrong population (not chronic and/or adult);
Kimura 2021	Kimura, S., Hosoi, M., Otsuru, N., Iwasaki, M., Matsubara, T., Mizuno, Y., . . . Yamada, S. (2021). A novel exercise facilitation method in combination with cognitive behavioral therapy using the ikiiki rehabilitation notebook for intractable chronic pain: Technical report and 22 cases. HEALTHCARE, 9(9) doi:10.3390/healthcare9091209	Wrong outcome
Kitahara 2006	Kitahara, M., Kojima, K. K., & Ohmura, A. (2006). Efficacy of interdisciplinary treatment for chronic nonmalignant pain patients in Japan. The Clinical Journal of Pain, 22(7), 647–655.	Wrong study design
Klinger 1999	Klinger, R., Nutzinger, D. O., Geissner, E., Hafenbrack, K., Hahn, B., & Apelt, M. (1999). Follow-up results of an in patient behavioral pain treatment program. Zeitschrift Fur Klinische Psychologie-Forschung Und Praxis, 28(4), 267–272. doi:10.1026//0084-5345.28.4.267	Exclusion reason: Wrong Wrong outcomes;
Knapp 2015	Knapp, S., Briest, J., & Bethge, M. (2015). Work-related rehabilitation aftercare for patients with musculoskeletal disorders: Results of a randomized-controlled multicenter trial. International Journal of Rehabilitation Research, 38(3), 226–232. doi:10.1097/MRR.0000000000000117	Wrong population (not chronic and/or adult);
Koch 2014	Koch, P., Pietsch, A., Harling, M., Behl-SchÃ¶n, S., & Nienhaus, A. (2014). Evaluation of the back college for nursing staff. Journal of Occupational Medicine and Toxicology (London, England), 9, 32. doi:10.1186/s12995-014-0032-7	Wrong population (not chronic and/or adult);
Kohl 2020	Kohl, M., Kulisch, K., Lorenz, S., & Streibelt, M. (2020). Stay at work - feasibility and acceptance of a part-time medical rehabilitation. REHABILITATION, 59(05), 273–281. doi:10.1055/a-1151-7345	Non-English - needs translation
Kold 2016	Kold, M., Hansen, T., VedstedHansen, H., & Forman, A. (2016). "Mindfulness-based psychological intervention for coping with pain in endometriosis": Corrigendum. Nordic Psychology, 68(2), 144–146. doi:10.1080/19012276.2016.1162494	Exclusion reason: Wrong study design;
Koele 2014	Koele, R., Volker, G., van Vree, F., van Gestel, M., Köke, A., & Vliet Vlieland, T. (2014). Multidisciplinary rehabilitation for chronic widespread musculoskeletal pain: Results from daily practice. Musculoskeletal Care, 12(4), 210–220.	Wrong study design
Kong 2012	Kong, W. M., Tang, D., Luo, X. Y., Yu, I., Liang, Y. X., & He, Y. H. (2012). Prediction of return to work Wrong outcomes under an injured worker case management program. Journal of Occupational Rehabilitation, 22(2), 230–240. doi:10.1007/s10926-011-9343-z	Wrong population (not chronic and/or adult);
Kool 2002	Kool, J. P., Oesch, P. R., & de Bie, R. A. (2002). Predictive tests for non-return to work in patients with chronic low back pain. European Spine Journal : Official Publication of the European Spine Society, the European Spinal Deformity Society, and the European Section of the Cervical Spine Research Society, 11(3), 258–266. doi:10.1007/s005860100335	Exclusion reason: Wrong study design;
Koopman 2004	Koopman, F. S., Edelaar, M., Slikker, R., Reynders, K., van der Woude, L.,H.V., & Hoozemans, M. J. M. (2004). Effectiveness of a multidisciplinary occupational training program for chronic low back pain: A prospective cohort study. American Journal of Physical Medicine & Rehabilitation, 83(2), 94–103.	Wrong study design
Kores 1990	Kores, R. C., Murphy, W. D., Rosenthal, T. L., Elias, D. B., & North, W. C. (1990). Predicting Wrong outcome of chronic pain treatment via a modified self-efficacy scale. Behaviour Research and Therapy, 28(2), 165–169. doi:10.1016/0005-7967(90)90029-i	Exclusion reason: Wrong Wrong outcomes;
KRAJNC 1991	KRAJNC, I., & HANZEKOVICSIFTAR, M. (1991). Treatment of low-back-pain in the spa moravske toplice. Zdravstveni Vestnik, 60(5), 229–231.	Exclusion reason: No relevant psychological intervention;
Krischak 2013	Krischak, G., Kaluscha, R., Kraus, M., Tepohl, L., & Nusser, M. (2013). [Return to work after total hip arthroplasty]. Der Unfallchirurg, 116(8), 755–759. doi:10.1007/s00113-013-2424-z	Wrong population (not chronic and/or adult);
Kupper 2010	Kupper, D., Gallice, J., Rentsch, D., Barthassat, V., Cedraschi, C., & Genevay, S. (2010). Programmes multidisciplinaires et lombalgies chroniques : Concepts et aspects pratiques: Première partie : Concepts et développement. Kinésithérapie, La Revue, 10(102), 35–39.	Wrong study design
Kusma 2019	Kusma, B., Pietsch, A., Riepenhof, H., Hass, S., Kuhn, D., Fischer, K., & Nienhaus, A. (2019). The back college for nurses - an evaluation of intermediate effects. Journal of Occupational Medicine and Toxicology, 14 doi:10.1186/s12995-019-0239-8	Exclusion reason: Other;
Kvale 2005	Kvale, A., Skouen, J. S., & Ljunggren, A. E. (2005). Sensitivity to change and responsiveness of the global physiotherapy examination (GPE-52) in patients with long-lasting musculoskeletal pain. Physical Therapy, 85(10), 712–726.	Wrong population (not chronic and/or adult);
Kvam 2015	Kvam, L., Vik, K., & Eide, A. H. (2015). Importance of participation in major life areas matters for return to work. Journal of Occupational Rehabilitation, 25(2), 368–377. doi:10.1007/s10926-014-9545-2	Wrong population (not chronic and/or adult);
LÃ¸nn 1999	LÃ¸nn, J. H., GlomsrÃ¸d, B., Soukup, M. G., BÃ¸, K., & Larsen, S. (1999). Active back school: Prophylactic management for low back pain. A randomized, controlled, 1-year follow-up study. Spine, 24(9), 865–871. doi:10.1097/00007632-199905010-00006	Exclusion reason: No relevant psychological intervention;
LÃ¶bner 2014	LÃ¶bner, M., Luppa, M., Konnopka, A., Meisel, H. J., GÃ¼nther, L., Meixensberger, J., . . . Riedel-Heller, S. (2014). Inpatient or outpatient rehabilitation after herniated disc surgery? - setting-specific preferences, participation and Wrong outcome of rehabilitation. PloS One, 9(3) doi:10.1371/journal.pone.0089200	Wrong population (not chronic and/or adult);
LÃ¶fvander 2004	LÃ¶fvander, M. B., & EngstrÃ¶m, A. W. (2004). 'Unable and useless' or 'able and useful'? A before and after study in the primary care of self-rated inability to work in young immigrants having long-standing pain. Journal of Back & Musculoskeletal Rehabilitation, 17(3), 91–100. doi:10.3233/bmr-2004-173-402	Exclusion reason: Other
Lacaille 2008	Lacaille, D., White, M. A., Rogers, P. A., Backman, C. L., Gignac, M., & Esdaile, J. M. (2008). A proof-of-concept study of the "employment and arthritis: Making it work" program. Arthritis & Rheumatism-Arthritis Care & Research, 59(11), 1647–1655. doi:10.1002/art.24197	Wrong population (not chronic and/or adult);
Lai 2007	Lai, H. S., & Chan, C. (2007). Implementing a pilot work injury management program in hong kong. Journal of Occupational Rehabilitation, 17(4), 712–726. doi:10.1007/s10926-007-9110-3	Wrong population (not chronic and/or adult);
Lake 1993	LAKE, A. E., SAPER, J. R., MADDEN, S. F., & KREEGER, C. (1993). Comprehensive inpatient treatment for intractable migraine - a prospective long-term Wrong outcome study. Headache, 33(2), 55–62. doi:10.1111/j.1526-4610.1993.hed3302055.x	Wrong population (not chronic and/or adult);
Lamb 2012	Lamb, S. E., Williams, M. A., Williamson, E. M., Gates, S., Withers, E. J., Mt-Isa, S., . . . Cooke, M. W. (2012). Managing injuries of the neck trial (MINT): A randomised controlled trial of treatments for whiplash injuries. Health Technology Assessment, 16(50), iii–141. doi:10.3310/hta16490	Wrong population (not chronic and/or adult);
Lambeek 2010 effect of …	Lambeek, L. C., Bosmans, J. E., Van Royen, B.,J., Van Tulder, M.,W., Van Mechelen, W., & Anema, J. R. (2010). Effect of integrated care for sick listed patients with chronic low back pain: Economic evaluation alongside a randomised controlled trial. BMJ (Clinical Research Ed.), 341 doi:10.1136/bmj.c6414	Wrong population (not chronic and/or adult);
Lamble 2019	Lamble, M., Seto, V., Ye, Z., Couture, C., de Oliveira, A., Calva, V., . . . Nedelec, B. (2019). Perceived value of a knowledge translation intervention designed to facilitate burn survivors' work reintegration. Journal of Burn Care & Research : Official Publication of the American Burn Association, 40(6), 846–856. doi:10.1093/jbcr/irz100	Wrong population (not chronic and/or adult);
Lamprecht 2011	Lamprecht, J., Behrens, J., Mau, W., & Schubert, M. (2011). [Intensified rehabilitation aftercare (IRENA): Utilization alongside work and changes in work-related parameters]. Die Rehabilitation, 50(3), 186–194. doi:10.1055/s-0031-1275688	Wrong population (not chronic and/or adult);
Lanes 1995	Lanes, T. C., Gauron, E. F., Spratt, K. F., Wernimont, T. J., Found, E. M., & Weinstein, J. N. (1995). Long-term follow-up of patients with chronic back pain treated in a multidisciplinary rehabilitation program. Spine, 20(7), 801–806.	Wrong study design
Langagergaard 2021	Langagergaard, V., Jensen, O. K., Nielsen, C. V., Jensen, C., Labriola, M., Sorensen, V. N., & Pedersen, P. (2021). The comparative effects of brief or multidisciplinary intervention on return to work at 1 year in employees on sick leave due to low back pain: A randomized controlled trial. Clinical Rehabilitation, 35(9), 1290–1304. doi:10.1177/02692155211005387	Exclusion reason: No relevant psychological intervention;
Larson 2018	Larson, M. J., Adams, R. S., Ritter, G. A., Linton, A., Williams, T. V., Saadoun, M., & Bauer, M. R. (2018). Associations of early treatments for low-back pain with military readiness Wrong outcomes. Journal of Alternative and Complementary Medicine, 24(7), 666–676. doi:10.1089/acm.2017.0290	Exclusion reason: No relevant psychological intervention;
Larsson 2000	Larsson, U. B., Kirkeby, H., Nordstrom, C. H., & Sjolund, B. (2000). Rehabilitation of long-term sick-listed patients in sweden through techniques of sports medicine. Journal of Back and Musculoskeletal Rehabilitation, 15(2-3), 67–76. doi:10.3233/BMR-2000-152-304	Exclusion reason: Other;
Larsson 2008	Larsson, A., Karlqvist, L., & Gard, G. (2008). Effects of work ability and health promoting interventions for women with musculoskeletal symptoms: A 9-month prospective study. BMC Musculoskeletal Disorders, 9, 105. doi:10.1186/1471-2474-9-105	Exclusion reason: Other;
Law 2016	Law, S. W., Szeto, G., Chau, W. W., Chan, C., Kwok, A., Lai, H. S., . . . Cheng, J. (2016). Multi-disciplinary orthopaedics rehabilitation empowerment (MORE) program: A new standard of care for injured workers in hong kong. Journal of Back and Musculoskeletal Rehabilitation, 29(3), 503–513. doi:10.3233/BMR-150650	Wrong population (not chronic and/or adult);
Lee 2005	Lee, R. K. Y., & Chan, C. C. H. (2005). Factors affecting vocational Wrong outcomes of people with chronic illness participating in a supported competitive open employment program in hong kong. Work, 25(4), 359–368. Retrieved from https://ovidsp.ovid.com/ovidweb.cgi?T=JS&CSC=Y&NEWS=N&PAGE=fulltext&D=emed9&AN=43949847 https://libkey.io/libraries/3071/openurl?genre=article&aulast=Lee&issn=1051-9815…	Wrong population (not chronic and/or adult);
Lee 2013	Lee, W., Lee, W., Law, S., Lau, W., Leung, S., Sieh, K., . . . Law, K. (2013). Managing psychosocial contributors in low back pain patients-A randomised controlled trial.17(1) doi:10.1016/j.jotr.2012.12.002	Wrong population (not chronic and/or adult);
Lehmann 2022	Lehmann, S., Fabian, S., & Dienstbuhl, I. (2022). Development and evaluation of a rehab program to reduce spinal disc-related impairment. Pravention Und Rehabilitation, 34(3), 100–107. Retrieved from https://ovidsp.ovid.com/ovidweb.cgi?T=JS&CSC=Y&NEWS=N&PAGE=fulltext&D=emed23&AN=2018074384 https://libkey.io/libraries/3071/openurl?genre=article&aulast=Lehmann&issn=0937-552X&title=Pravention+und+Re…	Exclusion reason: Cannot access full text;
Leinonen 2019	Leinonen, T., ViikariJuntura, E., HusgafvelPursiainen, K., JuvonenPosti, P., Laaksonen, M., & Solovieva, S. (2019). The effectiveness of vocational rehabilitation on work participation: A propensity score matched analysis using nationwide register data. Scandinavian Journal of Work, Environment and Health, 45(6), 651–660. Retrieved from https://ovidsp.ovid.com/ovidweb.cgi?T=JS&CSC=Y&NEWS=N&PAGE=f…	Wrong population (not chronic and/or adult);
Lemarchand 2013	Lemarchand, B., Deramoudt, B., Damphousse, M., & Bonan, I. (2013). Interest of a program of patient education associated with a non-intensive multidisciplinary rehabilitation in chronic low back pain. Annals of Physical and Rehabilitation Medicine.Conference: 28e Congres De Medecine Physique Et De Readaptation.Reims France.Conference Publication: (Var.Pagings), 56 Retrieved from https://ovidsp.ov…	Exclusion reason: Wrong study design;
Leon 2009	Leon, L., Jover, J. A., Candelas, G., Lajas, C., Vadillo, C., Blanco, M., . . . Abasolo, L. (2009). Effectiveness of an early cognitive-behavioral treatment in patients with work disability due to musculoskeletal disorders. Arthritis & Rheumatism-Arthritis Care & Research, 61(7), 996–1003. doi:10.1002/art.24609	Wrong population (not chronic and/or adult);
Leung 2021	Leung, G., Cheung, P., Lau, G., Lau, S. T., Luk, K., Wong, Y. W., . . . Cheung, J. (2021). Multidisciplinary programme for rehabilitation of chronic low back pain - factors predicting successful return to work. Bmc Musculoskeletal Disorders, 22(1) doi:10.1186/s12891-021-04122-x	no psychological intervention
Li 2006	Li, E., Li-Tsang, C., Lam, C. S., Hui, K., & Chan, C. (2006). The effect of a "training on work readiness" program for workers with musculoskeletal injuries: A randomized control trial (RCT) study. Journal of Occupational Rehabilitation, 16(4), 529–541. doi:10.1007/s10926-006-9034-3	Wrong population (not chronic and/or adult);
Li 2017	Li, A., Backman, C., Van As, B., Rogers, P., Gignac, M., Li, L., . . . Lacaille, D. (2017). Participants' experience of the making it work program, an online program to help people with inflammatory arthritis remain employed. Annals of the Rheumatic Diseases, 76 doi:10.1136/annrheumdis-2017-eular.5246	Exclusion reason: Wrong study design;
Lie 2008	Lie, S. A., Eriksen, H. R., Ursin, H., & Hagen, E. M. (2008). A multi-state model for sick-leave data applied to a randomized control trial study of low back pain. Scandinavian Journal of Public Health, 36(3), 279–283. doi:10.1177/1403494807086979	Exclusion reason: No relevant psychological intervention;
Lillefjell 2007	Lillefjell, M., & Jakobsen, K. (2007). Sense of coherence as a predictor of work reentry following multidisciplinary rehabilitation for individuals with chronic musculoskeletal pain. Journal of Occupational Health Psychology, 12(3), 222–231. doi:10.1037/1076-8998.12.3.222	no psychological intervention
Lillefjell 2006	Lillefjell, M., Krokstad, S., & Espnes, G. A. (2006). Factors predicting work ability following multidisciplinary rehabilitation for chronic musculoskeletal pain. Journal of Occupational Rehabilitation, 16(4), 543–555. doi:10.1007/s10926-005-9011-2	no psych
Lindell 2010	Lindell, O., Johansson, S. E., & Strender, L. E. (2010). Predictors of stable return-to-work in non-acute, non-specific spinal pain: Low total prior sick-listing, high self prediction and young age. A two-year prospective cohort study. Bmc Family Practice, 11 doi:10.1186/1471-2296-11-53	no pyschological intervention
Lindell 2022	Lindell, O. (2022). On the rehabilitation of non-acute, non-specific spinal pain Retrieved from https://ovidsp.ovid.com/ovidweb.cgi?T=JS&CSC=Y&NEWS=N&PAGE=fulltext&D=psyc18&AN=2021-92243-223 https://libkey.io/libraries/3071/openurl?genre=article&aulast=Lindell&issn=0419-4217&title=Dissertation+Abstracts+International%3A+Section+B%3A+The+Sciences+and	Exclusion reason: Wrong study design;
Lindholdt 2017	Lindholdt, L., Labriola, M., Nielsen, C. V., Horsbol, T. A., & Lund, T. (2017). Sequence analysis to assess labour market participation following vocational rehabilitation: An observational study among patients sick-listed with low back pain from a randomised clinical trial in denmark. Bmj Open, 7(7) doi:10.1136/bmjopen-2016-015661	Exclusion reason: No relevant psychological intervention;
LindstrÃ¶m 1992	LindstrÃ¶m, I., Ohlund, C., Eek, C., Wallin, L., Peterson, L. E., & Nachemson, A. (1992). Mobility, strength, and fitness after a graded activity program for patients with subacute low back pain. A randomized prospective clinical study with a behavioral therapy approach. Spine, 17(6), 641–652. doi:10.1097/00007632-199206000-00003	Wrong population (not chronic and/or adult);
Linton 2000	Linton, S. J., & Andersson, T. (2000). Can chronic disability be prevented? A randomized trial of a cognitive-behavior intervention and two forms of information for patients with spinal pain. Spine, 25(21), 2825–2831. doi:10.1097/00007632-200011010-00017	Wrong population (not chronic and/or adult);
Linton 2001	Linton, S. J., & Ryberg, M. (2001). A cognitive-behavioral group intervention as prevention for persistent neck and back pain in a non-patient population: A randomized controlled trial. Pain, 90(1-2), 83–90. doi:10.1016/S0304-3959	Exclusion reason: Other
Linton 2005	Linton, S. J., Boersma, K., Jansson, M., SvÃ¤rd, L., & Botvalde, M. (2005). The effects of cognitive-behavioral and physical therapy preventive interventions on pain-related sick leave: A randomized controlled trial. The Clinical Journal of Pain, 21(2) doi:10.1097/00002508-200503000-00001	Wrong population (not chronic and/or adult);
Linton 2006	Linton, S. J., & Nordin, E. (2006). A 5-year follow-up evaluation of the health and economic consequences of an early cognitive behavioral intervention for back pain: A randomized, controlled trial. Spine, 31(8), 853–858. doi:10.1097/01.brs.0000209258.42037.02	Exclusion reason: Other;
Linton 2016	Linton, S. J., Boersma, K., Traczyk, M., Shaw, W., & Nicholas, M. (2016). Early workplace communication and problem solving to prevent back disability: Results of a randomized controlled trial among high-risk workers and their supervisors. Journal of Occupational Rehabilitation, 26(2), 150–159. doi:10.1007/s10926-015-9596-z	no pyschological component
Li-Tsang 2008	Li-Tsang, C., Li, E., Lam, C. S., Hui, K., & Chan, C. (2008). The effect of a job placement and support program for workers with musculoskeletal injuries: A randomized control trial (RCT) study. Journal of Occupational Rehabilitation, 18(3), 299–306. doi:10.1007/s10926-008-9138-z	Wrong population (not chronic and/or adult);
Ljungkvist 2000	Ljungkvist, I. (2000). Short- and long-term effects of a 12-week intensive functional restoration programme in individuals work-disabled by chronic spinal pain. Scandinavian Journal of Rehabilitation Medicine (Supplement), (40), 1–14.	Wrong study design
Lochting 2021	Lochting, I., Hagen, R., Monsen, C. K., Grotle, M., Storheim, K., Aanesen, F., . . . Bagoien, G. (2021). Fidelity of a motivational interviewing intervention for improving return to work for people with musculoskeletal disorders. International Journal of Environmental Research and Public Health, 18(19) doi:10.3390/ijerph181910324	Exclusion reason: Wrong study design;
Lofvander 1997	Lofvander, M., Engstrom, A., Theander, H., & Furhoff, A. K. (1997). Rehabilitation of young immigrants in primary care - A comparison between two treatment models. Scandinavian Journal of Primary Health Care, 15(3), 123–128. doi:10.3109/02813439709018501	Exclusion reason: Other
Lofvander 2002	LÃ¶fvander, M.,B., & Furhoff, A. (2002). Pain behaviour in young immigrants having chronic pain: An exploratory study in primary care. European Journal of Pain (London, England), 6(2), 123–132. doi:10.1053/eujp.2001.0309	Wrong outcome
Lofvander 2004	Lofvander, M. B., Engstrom, A. W., & Nafezi, S. (2004). Work performance and pain intensity during exercise. A before-and-after study of a cognitive-behavioural treatment in primary care of young immigrant patients. Disability and Rehabilitation, 26(8), 439–447. doi:10.1080/09638280410001662987	Exclusion reason: Other
Loisel 1997	Loisel, P., Abenhaim, L., Durand, P., Esdaile, J. M., Suissa, S., Gosselin, L., . . . Lemaire, J. (1997). A population-based, randomized clinical trial on back pain management. Spine, 22(24), 2911–2918. Retrieved from https://ovidsp.ovid.com/ovidweb.cgi?T=JS&CSC=Y&NEWS=N&PAGE=fulltext&D=emed6&AN=28070636 https://libkey.io/libraries/3071/openurl?genre=article&aulast=Loisel&issn=0362-2436&title=Spi…	Exclusion reason: Other;
Loisel 2003	Loisel, P., Durand, M. J., Diallo, B., Vachon, B., Charpentier, N., & Labelle, J. (2003). From evidence to community practice in work rehabilitation: The quebec experience. Clinical Journal of Pain, 19(2), 105–113. doi:10.1097/00002508-200303000-00005	Exclusion reason: Other;
LoMartire 2021	LoMartire, R., Dahlstrom, O., Bjork, M., Vixner, L., Frumento, P., Constan, L., . . . Ang, B. O. (2021b). Predictors of sickness absence in a clinical population with chronic pain. Journal of Pain, 22(10), 1180–1194. doi:10.1016/j.jpain.2021.03.145	Exclusion reason: No relevant psychological intervention;
LoMartire 2021	LoMartire, R., Bjork, M., Dahlstrom, O., Constan, L., Frumento, P., Vixner, L., . . . Ang, B. O. (2021a). The value of interdisciplinary treatment for sickness absence in chronic pain: A nationwide register-based cohort study. European Journal of Pain, 25(10), 2190–2201. doi:10.1002/ejp.1832	Wrong population (not chronic and/or adult);
Lovell 2011	Lovell, C. F. (2011). Focus on research...what changes in perceived work readiness are made during a three-week chronic pain management programme? [Abstract]. British Journal of Occupational Therapy, 74(5) 19. doi:10.1177/030802261107400501 Retrieved from https://search.ebscohost.com/login.aspx?direct=true&db=rzh&AN=60808997&site=ehost-live&scope=sitehttps://search.ebscohost.com/login.aspx?direct…	Exclusion reason: Wrong study design;
Luquini 2020	Luquini, A., Zheng, Y., Xie, H., Backman, C., Rogers, P., Kwok, A., . . . Li, L. (2020a). Effectiveness of the making it workâ¢ program at improving presenteeism and work cessation in workers with inflammatory arthritis - results of a randomized controlled trial.72 doi:10.1002/art.41538	Exclusion reason: Wrong study design;
Luquini 2020	Luquini, A., Zheng, Y., Xie, H., Backman, C., Rogers, P., Kwok, A., . . . Li, L. (2020b). Effectiveness of the making it workâ¢ program at improving presenteeism and work cessation in workers with inflammatory arthritis-results of a randomized controlled trial. Annals of the Rheumatic Diseases, 79 doi:10.1136/annrheumdis-2020-eular.2383	Exclusion reason: Wrong study design;
Luquini 2021	Luquini, A., Zheng, Y., Xie, H., Backman, C. L., Rogers, P., Kwok, A., . . . Li, L. (2021). Effectiveness of the making it workâ¢ program at improving absenteeism in workers with inflammatory arthritis-results of a randomized controlled trial.73 doi:10.1002/art.41966	Exclusion reason: Wrong study design;
Lusted 1993	Lusted, M. (1993). Predicting return to work after rehabilitation for low back injury. The Australian Journal of Physiotherapy, 39(3), 203–210. doi:10.1016/S0004-9514(14)60483-9	Exclusion reason: Wrong study design;
Luthi 2014	Luthi, F., Vuistiner, P., Leger, B., Favre, C., & Deriaz, O. (2014). Fear-avoidance model (FAM) and return to work (RTW) after vocational rehabilitation for orthopaedic trauma. Annals of Physical and Rehabilitation Medicine.Conference: 19th European Congress of Physical and Rehabilitation Medicine.Marseille France.Conference Publication: (Var.Pagings), 57 Retrieved from https://ovidsp.ovid.com/ov…	Exclusion reason: Wrong study design;
Luthi 2014	Luthi, F., Deriaz, O., Vuistiner, P., Burrus, C., & Hilfiker, R. (2014). Predicting non return to work after orthopaedic trauma: The wallis occupational rehabilitation RisK (WORRK) model. PloS One, 9(4) doi:10.1371/journal.pone.0094268	no psychological intervention
Luthi 2018	Luthi, F., Vuistiner, P., Favre, C., Hilfiker, R., & LÃ©ger, B. (2018). Avoidance, pacing, or persistence in multidisciplinary functional rehabilitation for chronic musculoskeletal pain: An observational study with cross-sectional and longitudinal analyses. PloS One, 13(9) doi:10.1371/journal.pone.0203329	Wrong outcome
Lyby 2021	Lyby, P. S., Johansen, T., & Aslaksen, P. M. (2021). Comparison of two multidisciplinary occupational rehabilitation programs based on multimodal cognitive behavior therapy on self-rated health and work ability. Frontiers in Psychology, 12 doi:10.3389/fpsyg.2021.669770	Wrong population (not chronic and/or adult);
Lydell 2005	Lydell, M., Baigi, A., Marklund, B., & Mansson, J. (2005). Predictive factors for work capacity in patients with musculoskeletal disorders. Journal of Rehabilitation Medicine, 37(5), 281–285. doi:10.1080/16501970510030255	Wrong population (not chronic and/or adult);
Lydell 2009	Lydell, M., Grahn, B., Mansson, J., Baigi, A., & Marklund, B. (2009). Predictive factors of sustained return to work for persons with musculoskeletal disorders who participated in rehabilitation. Work-a Journal of Prevention Assessment & Rehabilitation, 33(3), 317–328. doi:10.3233/WOR-2009-0879	Wrong population (not chronic and/or adult);
Lydell 2011	Lydell, M., Hildingh, C., Mansson, J., Marklund, B., & Grahn, B. (2011). Thoughts and feelings of future working life as a predictor of return to work: A combined qualitative and quantitative study of sick-listed persons with musculoskeletal disorders. Disability and Rehabilitation, 33(13-14), 1262–1271. doi:10.3109/09638288.2010.527029	Exclusion reason: Wrong study design;
Lydell 2011	Lydell, M., Marklund, B., Baigi, A., Mattsson, B., & Mansson, J. (2011). Return or no return - psychosocial factors related to sick leave in persons with musculoskeletal disorders: A prospective cohort study. Disability and Rehabilitation, 33(8), 661–666. doi:10.3109/09638288.2010.506237	Wrong population (not chronic and/or adult);
Lysgaard 2005	Lysgaard, A. P., Fonager, K., & Nielsen, C. V. (2005). Effect of financial compensation on vocational rehabilitation. Journal of Rehabilitation Medicine, 37(6), 388–391. doi:10.1080/16501970510040948	Wrong population (not chronic and/or adult);
Lytsy 2017	Lytsy, P., Carlsson, L., & Anderzen, I. (2017). Effectiveness of two vocational rehabilitation programmes in women with long-term sick leave due to pain syndrome or mental illness: 1-year follow-up of a randomized controlled trial. Journal of Rehabilitation Medicine, 49(2), 170–177. doi:10.2340/16501977-2188	Wrong population (not chronic and/or adult);
MacÃ­as-Toronjo 2020	MacÃ­as-Toronjo, I., Rojas-OcaÃ±a, M. J., SÃ¡nchez-Ramos, J. L., & GarcÃ­a-Navarro, E. B. (2020). Pain catastrophizing, kinesiophobia and fear-avoidance in non-specific work-related low-back pain as predictors of sickness absence. PloS One, 15(12) doi:10.1371/journal.pone.0242994	Wrong population (not chronic and/or adult);
Macedo 2009	Macedo, A. M., Oakley, S. P., Panayi, G. S., & Kirkham, B. W. (2009). Functional and work Wrong outcomes improve in patients with rheumatoid arthritis who receive targeted, comprehensive occupational therapy. Arthritis & Rheumatism-Arthritis Care & Research, 61(11), 1522–1530. doi:10.1002/art.24563	Wrong population (not chronic and/or adult);
MacLaren 2006	MacLaren, J. E., Gross, R. T., Sperry, J. A., & Boggess, J. T. (2006). Impact of opioid use on outcomes of functional restoration. The Clinical Journal of Pain, 22(4), 392–398.	Wrong study design
Macpherson 2022	Macpherson, R. A., He, A. L., Amick, B. C., Koehoorn, M., & McLeod, C. B. (2022). Evaluating effectiveness of an integrated return-to-work and vocational rehabilitation program on work disability duration in the construction sector. Scandinavian Journal of Work Environment & Health, 48(3), 229–238. doi:10.5271/sjweh.4006	Wrong population (not chronic and/or adult);
Magnussen 2009	Magnussen, L. H., Strand, L. I., Skouen, J. S., & Eriksen, H. R. (2009). Long-term follow-up of disability pensioners having musculoskeletal disorders. BMC Public Health Computer File], 9, 407. doi:10.1186/1471-2458-9-407	Wrong population (not chronic and/or adult);
Magnussen 2011	Magnussen, L., Strand, L. I., Skouen, J. S., & Eriksen, H. R. (2011). Long-term follow-up of diability pensioners having musculoskeletal pain. Physiotherapy (United Kingdom).Conference: World Physical Therapy 2011.Amsterdam Netherlands.Conference Publication: (Var.Pagings), 97, eS740–eS741. Retrieved from https://ovidsp.ovid.com/ovidweb.cgi?T=JS&CSC=Y&NEWS=N&PAGE=fulltext&D=emed12&AN=71883183 htt…	Exclusion reason: Wrong study design;
Maheshwari 2021	Maheshwari, P., Saha, S., & Vaish, H. (2021). Letter to the editor "effect of a brief progressive resistance training program in hospital porters on pain, work ability and physical function". Musculoskeletal Science & Practice, 51, 102263. doi:10.1016/j.msksp.2020.102263	Exclusion reason: Wrong study design;
Mailis 2019	Mailis, A., & Lakha, S. F. (2019). From (Ontario ministry of health and long-term care) policy to implementation: A retrospective look at a community-based patient-centered model of care for chronic pain. Canadian Journal of Pain, 3(1), 114–125.	Wrong study design
Mailis 2022	Mailis, A., Deshpande, A., & Lakha, S. F. (2022). Long term outcomes of chronic pain patients attending a publicly funded community-based interdisciplinary pain program in the greater Toronto area: Results of a practice-based audit. Journal of Patient-Reported Outcomes, 6(1).	Wrong study design
Makisara 1981	Makisara, G. L. (1981). Prognosis of functional capacity and capacity to work in rheumatoid arthritis. Kansanelakelaitoksen Julkaisuja.Al, 16 Retrieved from https://ovidsp.ovid.com/ovidweb.cgi?T=JS&CSC=Y&NEWS=N&PAGE=fulltext&D=emed3&AN=12104950 https://libkey.io/libraries/3071/openurl?genre=article&aulast=Makisara&issn=&title=Kansanelakelaitoksen+Julkaisuja&atitle=Prognosis+of+functional+capacity…	Wrong population (not chronic and/or adult);
Malec 1981	Malec, J., Cayner, J. J., Harvey, R. F., & Timming, R. C. (1981). Pain management: Long-term follow-up of an inpatient program. Archives of Physical Medicine and Rehabilitation, 62(8), 369–372. Retrieved from https://search.ebscohost.com/login.aspx?direct=true&db=cmedm&AN=7259469&site=ehost-live&scope=sitehttps://search.ebscohost.com/login.aspx?direct=true&db=cmedm&AN=7259469&site=ehost-live&scop…	Exclusion reason: Other;
Man 2007	Man, A. K. Y., Chu, M. C., Chen, P. P., Ma, M., & Gin, T. (2007). Clinical experience with a chronic pain management programme in hong kong chinese patients. Hong Kong Medical Journal, 13(5), 372–378.	Wrong study design
Mangels 2011	Mangels, M., Schwarz, S., Worringen, U., Holme, M., & Rief, W. (2011). Long sick leave after orthopaedic inpatient rehabilitation: Treatment failure or relapse? International Journal of Rehabilitation Research, 34(1), 29–37. doi:10.1097/MRR.0b013e328339817c	Exclusion reason: Other;
Mannheimer 1994	Mannheimer, C., Eliasson, T. T., Linder, T. L. E., Sundelin, M., & Sullivan, M. (1994). The magic of single contacts in an out patient pain service. Pain Clinic, 7(3), 215–222. Retrieved from https://ovidsp.ovid.com/ovidweb.cgi?T=JS&CSC=Y&NEWS=N&PAGE=fulltext&D=emed5&AN=24353179 https://libkey.io/libraries/3071/openurl?genre=article&aulast=Mannheimer&issn=0169-1112&title=Pain+Clinic&atitle=The+ma…	Exclusion reason: Wrong study design;
Mannion 2013	Mannion, A. F., Brox, J. I., & Fairbank, J. C. (2013a). Long-term (11-year) follow-up of three randomised controlled trials comparing spinal fusion and nonoperative treatment in patients with chronic low back pain.22(5) doi:10.1007/s00586-013-2944-9	Exclusion reason: Wrong study design;
Mannion 2013	Mannion, A. F., Brox, J. I., & Fairbank, J. (2013b). Comparison of spinal fusion and nonoperative treatment in patients with chronic low back pain: Long-term follow-up of three randomized controlled trials. Spine Journal, 13(11), 1438–1448. doi:10.1016/j.spinee.2013.06.101	no pyschological component
Marchand 2015	Marchand, G. H., Myhre, K., Leivseth, G., Sandvik, L., Lau, B., Bautz-Holter, E., & Roe, C. (2015). Change in pain, disability and influence of fear-avoidance in a work-focused intervention on neck and back pain: A randomized controlled trial. Bmc Musculoskeletal Disorders, 16 doi:10.1186/s12891-015-0553-y	Exclusion reason: Other;
Marklund 1999	Marklund, B., Mansson, J., Anderberg, C., Hagberg, K., Lyder, I., Bengtsson, C., & Fridlund, B. (1999). Effects on sickness pattern of early mini-rehabilitation groups among patients with musculoskeletal problems in primary healthcare. Scandinavian Journal of Occupational Therapy, 6(2), 90–94. doi:10.1080/110381299443780	Wrong population (not chronic and/or adult);
Markus 2022	MARKUS, M., EUHUS, A., & BETHGE, M. (2022). Effectiveness of behavioural medical rehabilitation under real-life conditions in germany: A propensity-score matched analysis. Journal of Rehabilitation Medicine (Stiftelsen Rehabiliteringsinformation), 54, 1–8. doi:10.2340/16501977-jrm.v53.469	Wrong population (not chronic and/or adult);
Marnetoft 1999	Marnetoft, S. U., Selander, J., Bergroth, A., & Ekholm, J. (1999). Vocational rehabilitation--early versus delayed. the effect of early vocational rehabilitation compared to delayed vocational rehabilitation among employed and unemployed, long-term sick-listed people. International Journal of Rehabilitation Research.Internationale Zeitschrift Fur Rehabilitationsforschung.Revue Internationale De R…	Wrong population (not chronic and/or adult);
Marnetoft 2002	Marnetoft, S. U., & Selander, J. (2002). Long-term effects of early versus delayed vocational rehabilitation - a four-year follow-up. Disability and Rehabilitation, 24(14), 741–745. doi:10.1080/09638280210124338	Wrong population (not chronic and/or adult);
Marnitz 2008	Marnitz, U., Weh, L., Muller, G., Seidel, W., Bienek, K., Lindena, G., & Gussek, A. (2008). Multimodal integrated assessment and treatment of patients with back pain. pain related results and ability to work. SCHMERZ, 22(4), 415–423. doi:10.1007/s00482-008-0644-x	Non-English - needs translation
Marois 2009	Marois, E., & Durand, M. J. (2009). Does participation in interdisciplinary work rehabilitation programme influence return to work obstacles and predictive factors? Disability and Rehabilitation, 31(12), 994–1007. doi:10.1080/09638280802428374	Exclusion reason: Other
Marom 2019	Marom, B. S., Ratzon, N. Z., Carel, R. S., & Sharabi, M. (2019). Return-to-work barriers among manual workers after hand injuries: 1-year follow-up cohort study. Archives of Physical Medicine & Rehabilitation, 100(3), 422–432. doi:10.1016/j.apmr.2018.07.429	Exclusion reason: Wrong study design;
Martensson 1999	Martensson, L., Marklund, B., & Fridlund, B. (1999). Evaluation of a biopsychosocial rehabilitation programme in primary healthcare for chronic pain patients. Scandinavian Journal of Occupational Therapy, 6(4), 157–165.	Wrong study design
Martensson 2004	Martensson, L., Marklund, B., Baigi, A., Gunnarsson, M., & Fridlund, B. (2004). Long-term influences of a biopsychosocial rehabilitation programme for chronic pain patients. Musculoskeletal Care, 2(3), 152–164.	Wrong study design
Maruta 1998	Maruta, T., Malinchoc, M., Offord, K. P., & Colligan, R. C. (1998). Status of patients with chronic pain 13 years after treatment in a pain management center. Pain, 74(2-3), 199–204. doi:10.1016/S0304-3959(97)00182-6	Wrong population (not chronic and/or adult);
Matas 1983	Matas, D., Zergollern, J., RadovanceviÄ, L., & VladoviÄ-Relja, P. (1983). [Evaluation of the working capacity and rehabilitation of individuals with the lumboischialgic++ syndrome during their productive years]. Reumatizam, 30(4), 95–98. Retrieved from https://search.ebscohost.com/login.aspx?direct=true&db=cmedm&AN=6229021&site=ehost-live&scope=sitehttps://search.ebscohost.com/login.aspx?direct…	Exclusion reason: Wrong study design;
Matheson 1997	Matheson, L. N., & Brophy, R. G. (1997). Aggressive early intervention after occupational back injury: Some preliminary observations. Journal of Occupational Rehabilitation, 7(2), 107–117. doi:10.1007/BF02765881	Wrong population (not chronic and/or adult);
Mau 1996	Mau, W., Bornmann, M., & Weber, H. (1996). Indicators of sick-leave in the first year of rheumatoid arthritis. Zeitschrift Fur Rheumatologie, 55(4), 233–240.	Exclusion reason: No relevant psychological intervention;
Mau 1996	Mau, W., Bornmann, M., Weber, H., & Weidemann, H. F. (1996). Deficient rehabilitation during the course of early rheumatoid arthritis. Zeitschrift Fur Rheumatologie, 55(4), 223–229.	Exclusion reason: Cannot access full text;
Mau 2002	Mau, M., Merkesdal, S., Busche, T., & Bauer, J. (2002). [Prognosis of labour force participation after multidisciplinary outpatient and inpatient rehabilitation for chronic back pain]. Die Rehabilitation, 41(2-3), 160–166. doi:10.1055/s-2002-28448	Exclusion reason: No relevant psychological intervention;
Maurice 2008	Maurice, M., Blanchard-Dauphin, A., Laurent, P., Thevenon, A., & Tiffreau, V. (2008). [Short- and midterm effectiveness of a back school. retrospective cohort study on 328 patients with chronic low back pain from 1997 to 2004]. Annales De Readaptation Et De Medecine Physique : Revue Scientifique De La Societe Francaise De Reeducation Fonctionnelle De Readaptation Et De Medecine Physique, 51(4), 2…	no psychological intervention
Mayer 1985	Mayer, T. G., Gatchel, R. J., Kishino, N., Keeley, J., Capra, P., Mayer, H., . . . Mooney, V. (1985). Objective assessment of spine function following industrial injury. A prospective study with comparison group and one-year follow-up. Spine, 10(6), 482–493.	Wrong study design
Mayer 1986	Mayer, T. G., Gatchel, R. J., Kishino, N., Keeley, J., Mayer, H., Capra, P., & Mooney, V. (1986). A prospective short-term study of chronic low back pain patients utilizing novel objective functional measurement. Pain, 25(1), 53–68.	Wrong study design
Mayer 1998	Mayer, T., McMahon, M. J., Gatchel, R. J., Sparks, B., Wright, A., & Pegues, P. (1998). Socioeconomic Wrong outcomes of combined spine surgery and functional restoration in workers' compensation spinal disorders with matched controls. Spine, 23(5), 598–605. doi:10.1097/00007632-199803010-00013	Wrong population (not chronic and/or adult);
Mayer 1999	Mayer, T. G., Gatchel, R. J., Polatin, P. B., & Evans, T. H. (1999). Wrong outcomes comparison of treatment for chronic disabling work-related upper-extremity disorders and spinal disorders. Journal of Occupational and Environmental Medicine, 41(9), 761–770. doi:10.1097/00043764-199909000-00008	Wrong population (not chronic and/or adult);
Mayer 2002	Mayer, T. G., Anagnostis, C., Gatchel, R. J., & Evans, T. (2002). Impact of functional restoration after anterior cervical fusion on chronic disability in work-related neck pain. The Spine Journal: Official Journal of the North American Spine Society, 2(4), 267–273.	Wrong study design
Mayer 2013	Mayer, T. G., Choi, Y., Howard, K. J., & Gatchel, R. J. (2013). Evaluation of functional restoration outcomes for chronic disabling occupational lower extremity disorders. Journal of Occupational and Environmental Medicine, 55(12), 1489–1494.	Wrong study design
Mayer 2014	Mayer, T. G., Gatchel, R. J., Brede, E., & Theodore, B. R. (2014). Lumbar surgery in work-related chronic low back pain: Can a continuum of care enhance Wrong outcomes? Spine Journal, 14(2), 263–273. doi:10.1016/j.spinee.2013.10.041	Wrong population (not chronic and/or adult);
Mayer 2021	Mayer, T., Gatchel, R. J., & Evans, T. (2001). Effect of age on outcomes of tertiary rehabilitation for chronic disabling spinal disorders. Spine, 26(12), 1378–1384.	Wrong study design
McCormack 2018	McCormack, R. C., O'Shea, F., Doran, M., & Connolly, D. (2018). Impact of a fatigue management in work programme on meeting work demands of individuals with rheumatic diseases: A pilot study. Musculoskeletal Care, 16(3), 398–404. doi:10.1002/msc.1237	Wrong population (not chronic and/or adult);
McCracken, 2005	McCracken, L. M., & Eccleston, C. (2005). A prospective study of acceptance of pain and patient functioning with chronic pain. Pain, 118(1-2), 164–169. doi:10.1016/j.pain.2005.08.015	Wrong outcome
McCrone 2008	McCrone, P., Knapp, M., Kennedy, T., Seed, P., Jones, R., Darnley, S., & Chalder, T. (2008). Cost-effectiveness of cognitive behaviour therapy in addition to mebeverine for irritable bowel syndrome. European Journal of Gastroenterology and Hepatology, 20(4), 255–263. Retrieved from https://ovidsp.ovid.com/ovidweb.cgi?T=JS&CSC=Y&NEWS=N&PAGE=fulltext&D=emed10&AN=351374227 https://libkey.io/librarie…	Wrong population (not chronic and/or adult);
Mccubbin 2014	Mccubbin, T., Dimidjian, S., Kempe, K., Glassey, M. S., Ross, C., & Beck, A. (2014). Mindfulness-based stress reduction in an integrated care delivery system: One-year impacts on patient-centered Wrong outcomes and health care utilization. The Permanente Journal, 18(4), 4–9. doi:10.7812/TPP/14-014	Wrong population (not chronic and/or adult);
McElligott 1989	McElligott, J., Miscovich, S. J., & Fielding, L. P. (1989). Low back injury in industry: The value of a recovery program. Connecticut Medicine, 53(12), 711–715. Retrieved from https://search.ebscohost.com/login.aspx?direct=true&db=cmedm&AN=2533052&site=ehost-live&scope=sitehttps://search.ebscohost.com/login.aspx?direct=true&db=cmedm&AN=2533052&site=ehost-live&scope=site	Exclusion reason: No relevant psychological intervention;
McGeary 2003	McGeary, D. D., Mayer, T. G., Gatchel, R. J., Anagnostis, C., & Proctor, T. J. (2003). Gender-related differences in treatment Wrong outcomes for patients with musculoskeletal disorders. The Spine Journal : Official Journal of the North American Spine Society, 3(3), 197–203. doi:10.1016/s1529-9430(02)00599-5	Wrong population (not chronic and/or adult);
McGeary 2006	McGeary, D. D., Mayer, T. G., & Gatchel, R. J. (2006). High pain ratings predict treatment failure in chronic occupational musculoskeletal disorders. Journal of Bone and Joint Surgery-American Volume, 88A(2), 317–325. doi:10.2106/JBJS.D.02968	Wrong population (not chronic and/or adult);
McGonagle 2014	McGonagle, A. K., Beatty, J. E., & Joffe, R. (2014). Coaching for workers with chronic illness: Evaluating an intervention. Journal of Occupational Health Psychology, 19(3) doi:10.1037/a0036601	Wrong population (not chronic and/or adult);
McKillop 2018	McKillop, A. B., Carroll, L. J., Dick, B. D., & Battie, M. C. (2018). Measuring participation in patients with chronic back pain-the 5-item pain disability index. Spine Journal, 18(2), 307–313. doi:10.1016/j.spinee.2017.07.172	Exclusion reason: No relevant psychological intervention;
McLean 2007	McLean, R. (2007). Employment status six months after discharge from inpatient rehabilitation for a mild-to-moderate physical disability. Annals Academy of Medicine Singapore, 36(1), 18–21.	Wrong population (not chronic and/or adult);
McLean 2009	McLean, A. (2009). Supporting individuals with migraine in the workplace. Work, 34(1), 123–127. doi:10.3233/WOR-2009-0950	Exclusion reason: Wrong study design;
McMahon 1997	McMahon, M. J., Gatchel, R. J., Polatin, P. B., & Mayer, T. G. (1997). Early childhood abuse in chronic spinal disorder patients - A major barrier to treatment success. Spine, 22(-), 2408–2415. doi:10.1097/00007632-199710150-00017	Wrong population (not chronic and/or adult);
Medina 1992	Medina, J. L. (1992). Efficacy of an individualized outpatient program in the treatment of chronic post-traumatic headache. Headache, 32(4), 180–183.	Wrong study design
Meijer 2006	Meijer, E. M., Sluiter, J. K., Heyma, A., Sadiraj, K., & Frings-Dresen, M. (2006). Cost-effectiveness of multidisciplinary treatment in sick-listed patients with upper extremity musculoskeletal disorders: A randomized, controlled trial with one-year follow-up. International Archives of Occupational and Environmental Health, 79(8), 654–664. doi:10.1007/s00420-006-0098-3	Wrong population (not chronic and/or adult);
Meineche-Schmidt 2012	Meineche-Schmidt, V., Jensen, N., & SjÃ¸gren, P. (2012). Long-term Wrong outcome of multidisciplinary intervention of chronic non-cancer pain patients in a private setting. Scandinavian Journal of Pain, 3(2), 99–105. doi:10.1016/j.sjpain.2011.10.002	Exclusion reason: Wrong Wrong outcomes;
Melin 2018	Melin, E. O., Svensson, R., & Thulesius, H. O. (2018). Psychoeducation against depression, anxiety, alexithymia and fibromyalgia: A pilot study in primary care for patients on sick leave. Scandinavian Journal of Primary Health Care, 36(2), 123–133. doi:10.1080/02813432.2018.1459225	Wrong population (not chronic and/or adult);
Meng 2006	Meng, K., Zdrahal-Urbanek, J., Frank, S., Holderied, A., & Vogel, H. (2006). Patients' expectations, motivation and multi-dimensional subjective and objective socio-medical success in medical rehabilitation measures. International Journal of Rehabilitation Research.Internationale Zeitschrift Fur Rehabilitationsforschung.Revue Internationale De Recherches De Readaptation, 29(1), 65–69. doi:10.1097…	Wrong population (not chronic and/or adult);
Mentari 1999	Mentari, A., Atwood, G. T., Reger, S. I., & Levin, T. Z. (1999). Effect of participation in a pain and stress management program on return-to-work outcome. American Journal of Pain Management, 9(1), 28–34.	Wrong study design
Menuet 2012	Menuet, S., Petit, A., Dubus, V., Bontoux, L., Roche, G., Roquelaure, Y., & Richard, I. (2012). Chronic low back pain: Effect of a program mixing ambulatory physiotherapy in the community and multidisciplinary coordination in a rehabilitation center. Annals of Physical and Rehabilitation Medicine.Conference: 27e Congres De Medecine Physique Et De Readaptation.Toulouse France.Conference Publicatio…	Exclusion reason: Wrong study design;
Menzel 2006	Menzel, N. N., & Robinson, M. E. (2006). Back pain in direct patient care providers: Early intervention with cognitive behavioral therapy. Pain Management Nursing, 7(2), 53–63. doi:10.1016/j.pmn.2006.02.002	Exclusion reason: Other;
Merrick 2013	Merrick, D., Sundelin, G., & Stainacke, B. (2013). An observational study of two rehabilitation strategies for patients with chronic pain, focusing on sick leave at one-year follow-up. Journal of Rehabilitation Medicine (Stiftelsen Rehabiliteringsinformation), 45(10), 1049–1057. doi:10.2340/16501977-1218.	Wrong study design
Meziat 2016	Meziat, N. (2016). Changing beliefs for changing movement and pain: Classification-based cognitive functional therapy (CB-CFT) for chronic non-specific low back pain. Manual Therapy, 21, 303–306. doi:10.1016/j.math.2015.04.013	Exclusion reason: Wrong study design;
Mihalov 2018	Mihalov, S. A., Bouffard, K. J., & Cara, J. R. (2018). Successful treatment of multifactorial chronic daily headaches at an interdisciplinary chronic pain program: A case study. PM and R, 10(4), 446–451. Retrieved from https://ovidsp.ovid.com/ovidweb.cgi?T=JS&CSC=Y&NEWS=N&PAGE=fulltext&D=emed19&AN=2000553017 https://libkey.io/libraries/3071/openurl?genre=article&aulast=Mihalov&issn=1934-1482&titl…	Exclusion reason: Wrong study design;
Milhous 1989	Milhous, R. L., Haugh, L. D., Frymoyer, J. W., Ruess, J. M., Gallagher, R. M., Wilder, D. G., & Callas, P. W. (1989). Determinants of vocational disability in patients with low back pain. Archives of Physical Medicine and Rehabilitation, 70(8), 589–593. Retrieved from https://search.ebscohost.com/login.aspx?direct=true&db=cmedm&AN=2527487&site=ehost-live&scope=sitehttps://search.ebscohost.com/log…	Exclusion reason: No relevant psychological intervention;
Miller 2017	Miller, L., Ada, L., Crosbie, J., & Wajon, A. (2017). Pattern of recovery after open reduction and internal fixation of proximal phalangeal fractures in the finger: A prospective longitudinal study. The Journal of Hand Surgery, European Volume, 42(2), 137–143. doi:10.1177/1753193416670591	Wrong population (not chronic and/or adult);
Mirza 2013	Mirza, S. K., Deyo, R. A., Heagerty, P. J., Turner, J. A., Martin, B. I., & Comstock, B. A. (2013). One-year Wrong outcomes of surgical versus nonsurgical treatments for discogenic back pain: A community-based prospective cohort study. Spine Journal, 13(11), 1421–1433. doi:10.1016/j.spinee.2013.05.047	Exclusion reason: Wrong study design;
Mngoma 2008	Mngoma, N., CorbiÃ¨re, M., & Stevenson, J. (2008). Pain profiles and psychosocial distress symptoms in workers with low back pain. Physiotherapy Canada.Physiotherapie Canada, 60(3), 239–245. doi:10.3138/physio.60.3.239	Wrong population (not chronic and/or adult);
Mochari-Greenberger 2020	Mochari-Greenberger, H., Andreopoulos, E., Peters, A., & Pande, R. L. (2020). Clinical and workplace Wrong outcomes from a virtually delivered cognitive behavioral therapy program for pain. Pain Practice, 20(4), 387–395. doi:10.1111/papr.12867	wrong population
Moe 1997	Moe, K., & Thom, E. (1997). [Musculoskeletal problems and physical activity. results from a long-term study]. Tidsskrift for Den Norske Laegeforening : Tidsskrift for Praktisk Medicin, Ny Raekke, 117(29), 4258–4261. Retrieved from https://search.ebscohost.com/login.aspx?direct=true&db=cmedm&AN=9441472&site=ehost-live&scope=sitehttps://search.ebscohost.com/login.aspx?direct=true&db=cmedm&AN=944147…	Wrong population (not chronic and/or adult);
Moessner 2014	Moessner, M., Aufdermauer, N., Baier, C., GÃ¶bel, H., Kuhnt, O., Neubauer, E., . . . Kordy, H. (2014). Efficacy of an internet-delivered aftercare program for patients with chronic back pain. Psychotherapie, Psychosomatik, Medizinische Psychologie, 64(2) doi:10.1055/s-0033-1351266	Wrong population (not chronic and/or adult);
Moliner 2007	Moliner, C. E., Durand, M. J., Desrosiers, J., & Coutu, M. F. (2007). Subjective quality of life according to work status following interdisciplinary work rehabilitation consequent to musculoskeletal disability. Journal of Occupational Rehabilitation, 17(4), 667–682. doi:10.1007/s10926-007-9100-5	Exclusion reason: Wrong population (not chronic and/or adult);
Moll 2018	Moll, L. T., Jensen, O. K., Schiottz-Christensen, B., Stapelfeldt, C. M., Christiansen, D. H., Nielsen, C. V., & Labriola, M. (2018). Return to work in employees on sick leave due to neck or shoulder pain: A randomized clinical trial comparing multidisciplinary and brief intervention with one-year register-based follow-up. Journal of Occupational Rehabilitation, 28(2), 346–356. doi:10.1007/s10926…	Exclusion reason: Other;
Momsen 2012	Momsen, A., Jensen, O. K., Nielsen, C. V., & Jensen, C. (2012). Multiple somatic symptoms in low back pain patients and return to work after multidisciplinary or brief intervention. European Journal of Public Health, 22, 74.	Exclusion reason: Wrong study design;
Momsen 2012	Momsen, A., Nielsen, C., & Jensen, C. (2012). Somatisation and sickness absence in low back pain patients. A randomised comparison of a brief and a multidisciplinary intervention. Journal of Psychosomatic Research, 72(6), 495.	Exclusion reason: Wrong study design;
Morfeld 2006	Morfeld, M., Hofreuter, K., Moller, J. U., Fox, M., Hoder, J., Hintze, R., . . . Koch, U. (2006). Cognitive-behavioral therapy interventions in patients following initial surgical treatment for herniated disks and their return to work. [german]. Verhaltenstherapie & Verhaltensmedizin, 27(3), 338–362. Retrieved from https://ovidsp.ovid.com/ovidweb.cgi?T=JS&CSC=Y&NEWS=N&PAGE=fulltext&D=psyc5&AN=200…	Wrong population (not chronic and/or adult);
Muller 2006	Muller, W. D., Maier, V., Bak, P., & Smolenski, U. C. (2006). Interlocking between medical rehabilitation and professional reintegration of automobile industry workers with back- and joint pain appraisal by results optimization of the rehabilitation-concept - (rehabilitation-plan). Physikalische Medizin Rehabilitationsmedizin Kurortmedizin, 16(3), 149–154. doi:10.1055/s-2006-932642	Exclusion reason: No relevant psychological intervention;
Murad 2013	Murad, M. S., O'Brien, L., Farnworth, L., & Chien, C. W. (2013b). Occupational competence and its relationship to emotional health in injured workers in return to work programs: A malaysian study. Scandinavian Journal of Occupational Therapy, 20(2), 101–110. doi:10.3109/11038128.2012.720276	Wrong population (not chronic and/or adult);
Murad 2013	Murad, M. S., O'Brien, L., Farnworth, L., & Chien, C. W. (2013a). Health status of people with work-related musculoskeletal disorders in return to work programs: A malaysian study. Occupational Therapy in Health Care, 27(3), 238–255. Retrieved from https://ovidsp.ovid.com/ovidweb.cgi?T=JS&CSC=Y&NEWS=N&PAGE=fulltext&D=emed14&AN=369350683 https://libkey.io/libraries/3071/openurl?genre=article&aulas…	Wrong population (not chronic and/or adult);
Muschalla 2016	Muschalla, B., Linden, M., & JÃ¶bges, M. (2016). Work-anxiety and sickness absence after a short inpatient cognitive behavioral group intervention in comparison to a recreational group meeting.58(4) doi:10.1097/JOM.0000000000000678	Wrong population (not chronic and/or adult);
Myhr 2013	Myhr, A., & Augestad, L. B. (2013). Chronic pain patients-effects on mental health and pain after a 57-week multidisciplinary rehabilitation program. Pain Management Nursing, 14(2), 74–84. doi:10.1016/j.pmn.2010.09.005	Exclusion reason: Wrong Wrong outcomes;
Myhre 2014	Myhre, K., Marchand, G. H., Leivseth, G., Keller, A., Bautz-Holter, E., Sandvik, L., . . . Roe, C. (2014). The effect of work-focused rehabilitation among patients with neck and back pain A randomized controlled trial. Spine, 39(24), 1999–2006. doi:10.1097/BRS.0000000000000610	Exclusion reason: No relevant psychological intervention;
Nagata 2007	Nagata, K., Hasegawa, T., Kiyama, K., Aoyama, Y., Hirokado, Y., & Otsuki, C. (2007). Fibromyalgia syndrome (FMS) cases responsive and unresponsive to balneo-morita therapy. Journal of the Japanese Society of Balneology, Climatology & Physical Medicine, 70(4), 238–244. Retrieved from https://search.ebscohost.com/login.aspx?direct=true&db=rzh&AN=106198600&site=ehost-live&scope=sitehttps://search.eb…	Wrong population (not chronic and/or adult);
Nagel 2009	Nagel, B., & Korb, J. (2009). Interdisciplinary treatment of low back pain. long-lasting, effective, and cost-effective. ORTHOPADE, 38(10), 907–+. doi:10.1007/s00132-009-1482-y	Non-English - needs translation
Nazzal 2013	Nazzal, M. E., Saadah, M. A., Saadah, L. M., Al-Omari, M., Al-Oudat, Z., Nazzal, M. S., . . . Alnuaimi, Y. I. (2013). Management options of chronic low back pain. A randomized blinded clinical trial. Neurosciences (Riyadh, Saudi Arabia), 18(2), 152–159. Retrieved from https://search.ebscohost.com/login.aspx?direct=true&db=cmedm&AN=23545614&site=ehost-live&scope=sitehttps://search.ebscohost.com/lo…	Exclusion reason: No relevant psychological intervention;
NCT00488735 2007	NCT00488735. (2007). Subacute and chronic, non-specific back and neck pain: Cognitive-behavioral rehabilitation vs. traditional primary care. Retrieved from https://www.cochranelibrary.com/central/doi/10.1002/central/CN-02016366/fullhttps://www.cochranelibrary.com/central/doi/10.1002/central/CN-02016366/full	Exclusion reason: Wrong study design;
NCT01015716 2009	NCT01015716. (2009). Physical exercise, dietary counseling and cognitive behavioral training as a combined intervention to reduce weight and increase workability in health care workers. Retrieved from https://www.cochranelibrary.com/central/doi/10.1002/central/CN-02020755/fullhttps://www.cochranelibrary.com/central/doi/10.1002/central/CN-02020755/full	Wrong population (not chronic and/or adult);
NCT01304745 2011	NCT01304745. (2011). Rehabilitation of women following treatment for gynaecological cancer; a randomized, controlled study. Retrieved from https://www.cochranelibrary.com/central/doi/10.1002/central/CN-01532188/fullhttps://www.cochranelibrary.com/central/doi/10.1002/central/CN-01532188/full	Exclusion reason: Wrong study design;
NCT01648738 2012	NCT01648738. (2012). Effectiveness of a short, intensive and standardised spa therapy for low back pain on sick leave duration. Retrieved from https://www.cochranelibrary.com/central/doi/10.1002/central/CN-01478249/fullhttps://www.cochranelibrary.com/central/doi/10.1002/central/CN-01478249/full	Exclusion reason: Wrong study design;
NCT01926574 2013	NCT01926574. (2013). Evaluation of return to work rehabilitation. Retrieved from https://www.cochranelibrary.com/central/doi/10.1002/central/CN-02047257/fullhttps://www.cochranelibrary.com/central/doi/10.1002/central/CN-02047257/full	Exclusion reason: Wrong study design;
NCT01981798 2013	NCT01981798. (2013). Effect of an outpatient intervention program in patients with chronic back or neck pain. Retrieved from https://www.cochranelibrary.com/central/doi/10.1002/central/CN-01478947/fullhttps://www.cochranelibrary.com/central/doi/10.1002/central/CN-01478947/full	Exclusion reason: Wrong study design;
NCT02020772 2013	NCT02020772. (2013). Coordinating teams in primary health care. Retrieved from https://www.cochranelibrary.com/central/doi/10.1002/central/CN-01589725/fullhttps://www.cochranelibrary.com/central/doi/10.1002/central/CN-01589725/full	Exclusion reason: Wrong study design;
NCT02409420 2015	NCT02409420. (2015). A trial of brief physiotherapy informed by acceptance and commitment therapy for chronic low back pain: The PACT study. Retrieved from https://www.cochranelibrary.com/central/doi/10.1002/central/CN-01505532/fullhttps://www.cochranelibrary.com/central/doi/10.1002/central/CN-01505532/full	Exclusion reason: Wrong Wrong outcomes;
NCT02420197 2015	NCT02420197. (2015). Effects of resistance training on pain, function and work ability in patients with moderate to severe neck pain. Retrieved from https://www.cochranelibrary.com/central/doi/10.1002/central/CN-01591493/fullhttps://www.cochranelibrary.com/central/doi/10.1002/central/CN-01591493/full	Exclusion reason: Wrong study design;
NCT02420236 2015	NCT02420236. (2015). Effects of resistance training on pain, function and work ability in patients with moderate to severe low back pain. Retrieved from https://www.cochranelibrary.com/central/doi/10.1002/central/CN-02040842/fullhttps://www.cochranelibrary.com/central/doi/10.1002/central/CN-02040842/full	Exclusion reason: Wrong study design;
NCT02541890 2015	NCT02541890. (2015). Effects of workplace intervention in occupational rehabilitation on return to work. Retrieved from https://www.cochranelibrary.com/central/doi/10.1002/central/CN-02048195/fullhttps://www.cochranelibrary.com/central/doi/10.1002/central/CN-02048195/full	Exclusion reason: Wrong study design;
NCT03343457 2017	NCT03343457. (2017). Return to work for people on long term sick leave. Retrieved from https://www.cochranelibrary.com/central/doi/10.1002/central/CN-01565843/fullhttps://www.cochranelibrary.com/central/doi/10.1002/central/CN-01565843/full	Exclusion reason: Wrong study design;
NCT03484000 2018	NCT03484000. (2018). The ONE-MIND study: Evaluating the efficacy of online mindfulness-based cancer recovery during chemotherapy treatment. Retrieved from https://www.cochranelibrary.com/central/doi/10.1002/central/CN-01567692/fullhttps://www.cochranelibrary.com/central/doi/10.1002/central/CN-01567692/full	Exclusion reason: Wrong study design;
NCT04401683 2020	NCT04401683. (2020). Home-based exercise rehabilitation with a novel digital biofeedback system for chronic low back pain. Retrieved from https://www.cochranelibrary.com/central/doi/10.1002/central/CN-02124898/fullhttps://www.cochranelibrary.com/central/doi/10.1002/central/CN-02124898/full	Exclusion reason: Wrong study design;
NCT04677764 2020	NCT04677764. (2020). Virtual reality in lower limb adult burn. Retrieved from https://www.cochranelibrary.com/central/doi/10.1002/central/CN-02208390/fullhttps://www.cochranelibrary.com/central/doi/10.1002/central/CN-02208390/full	Exclusion reason: Wrong study design;
NCT05058547 2021	NCT05058547. (2021). A digital support to facilitate sustainable return to work for persons with chronic pain and their employers. Retrieved from https://www.cochranelibrary.com/central/doi/10.1002/central/CN-02331836/fullhttps://www.cochranelibrary.com/central/doi/10.1002/central/CN-02331836/full	Exclusion reason: Wrong study design;
NCT05085925 2021	NCT05085925. (2021). Mindfulness-based stress-reduction in patients with crohn's disease. Retrieved from https://www.cochranelibrary.com/central/doi/10.1002/central/CN-02341127/fullhttps://www.cochranelibrary.com/central/doi/10.1002/central/CN-02341127/full	Exclusion reason: Wrong study design;
NCT05443880 2022	NCT05443880. (2022). Exercise and mindfulness in patients with non-specific chronic low back pain: The BackFit project. Retrieved from https://www.cochranelibrary.com/central/doi/10.1002/central/CN-02423513/fullhttps://www.cochranelibrary.com/central/doi/10.1002/central/CN-02423513/full	Exclusion reason: Wrong study design;
Neubauer 2006	Neubauer, E., Zahlten-Hinguranage, A., Schiltenwolf, M., & Buchner, M. (2006). Multimodal therapy patients with chronic cervical and lumbar pain. results of a comparative prospective study. Schmerz, 20(3), 210.	Wrong study design
Neblett 2010	Neblett, R., Mayer, T. G., Brede, E., & Gatchel, R. J. (2010). Correcting abnormal flexion-relaxation in chronic lumbar pain: Responsiveness to a new biofeedback training protocol. The Clinical Journal of Pain, 26(5), 403–409.	Wrong study design
Neblett 2014	Neblett, R., Mayer, T. G., Brede, E., & Gatchel, R. J. (2014). The effect of prior lumbar surgeries on the flexion relaxation phenomenon and its responsiveness to rehabilitative treatment. Spine Journal, 14(6), 892–902.	Wrong study design
Neblett 2017	Neblett, R., Mayer, T. G., Williams, M. J., Asih, S., Cuesta-Vargas, A., Hartzell, M. M., & Gatchel, R. J. (2017). The fear-avoidance components scale (FACS): Responsiveness to functional restoration treatment in a chronic musculoskeletal pain disorder (CMPD) population. Clinical Journal of Pain, 33(12), 1088–1099. doi:10.1097/AJP.0000000000000501	no psychological intervention
Nemes 2013	Nemes, D., Amaricai, E., Tanase, D., Popa, D., Catan, L., & Andrei, D. (2013). Physical therapy vs. medical treatment of musculoskeletal disorders in dentistry - a randomised prospective study. Annals of Agricultural and Environmental Medicine, 20(2), 301–306.	Exclusion reason: No relevant psychological intervention;
Neuner 2013	Neuner, R., Braig, S., Weyermann, M., Kaluscha, R., & Krischak, G. (2013). Short-term goal attainment of in-patient rehabilitation in germany and long-term risk of early retirement in patients with musculoskeletal diseases: Results from a prospective 5-year follow-up study. Disability and Rehabilitation, 35(8), 656–661. doi:10.3109/09638288.2012.703756	Wrong population (not chronic and/or adult);
Nevala-Puranen 1996	Nevala-Puranen, N. (1996). Effects of occupationally-oriented rehabilitation on farmers' work techniques, musculoskeletal symptoms, and work ability. Journal of Occupational Rehabilitation, 6(3), 191–200. doi:10.1007/bf02110755	Wrong population (not chronic and/or adult);
Nevedal 2013	Nevedal, D. C., Wang, C., Oberleitner, L., Schwartz, S., & Williams, A. M. (2013). Effects of an individually tailored web-based chronic pain management program on pain severity, psychological health, and functioning. Journal of Medical Internet Research, 15(9), 83–101. doi:10.2196/jmir.2296	Exclusion reason: Wrong Wrong outcomes;
Nieuwenhuizen 2014	Nieuwenhuizen, M. G., de Groot, S., Janssen, T. W. J., van der Maas, L. C. C., & Beckerman, H. (2014). Canadian occupational performance measure performance scale: Validity and responsiveness in chronic pain. Journal of Rehabilitation Research & Development, 51(5), 727–746. doi:10.1682/JRRD.2012.12.0221	Exclusion reason: Wrong Wrong outcomes;
Nilsson 1996	Nilsson, I., & von Buxhoeveden, L. (1996). An attempt to work rehabilitation after long sick-leave. Work, 7(3), 183–189. Retrieved from https://search.ebscohost.com/login.aspx?direct=true&db=rzh&AN=107315011&site=ehost-live&scope=sitehttps://search.ebscohost.com/login.aspx?direct=true&db=rzh&AN=107315011&site=ehost-live&scope=site	Wrong population (not chronic and/or adult);
No author	The transformation of back care and rehabilitation. (2006). Bone & Joint, 12(4), 45. Retrieved from https://search.ebscohost.com/login.aspx?direct=true&db=rzh&AN=106326357&site=ehost-live&scope=sitehttps://search.ebscohost.com/login.aspx?direct=true&db=rzh&AN=106326357&site=ehost-live&scope=site	Exclusion reason: Wrong study design;
No author 1987	Occupational clinic sessions could help people with back pain take more control. (2012). Nursing Standard (Royal College of Nursing (Great Britain) : 1987), 26(52), 15. doi:10.7748/ns.26.52.15.s19	Exclusion reason: Wrong study design;
Norrefalk 2005	Norrefalk, J. R., Svensson, O., Ekholm, J., & Borg, K. (2005). Can the back-to-work rate of patients with long-term non-malignant pain be predicted? International Journal of Rehabilitation Research, 28(1), 9–16.	Wrong study design
Norrefalk 2006	Norrefalk, J. R., Ekholm, J., & Borg, K. (2006). Ethnic background does not influence outcome for return-to-work in work-related interdisciplinary rehabilitation for long-term pain: 1- and 3-year follow-up. Journal of Rehabilitation Medicine, 38(2), 87–92.	Wrong study design
Norreflak 2007	Norrefalk, J. R., Linder, J., Ekholm, J., & Borg, K. (2007). A 6-year follow-up study of 122 patients attending a multiprofessional rehabilitation programme for persistent musculoskeletal-related pain. International Journal of Rehabilitation Research, 30(1), 9–18.	Wrong study design
Wahlin 2012	Wåhlin, C., Ekberg, K., & Öberg, B. (2012). Clinical reasoning in occupational health services for individuals with musculoskeletal and mental disorders. Advances in Physiotherapy, 14(4), 155–165. https://doi.org/10.3109/14038196.2012.729609	Wrong population (not chronic and/or adult);
Noben 2017	Noben, C., Evers, S., van Genabeek, J., Nijhuis, F., & de Rijk, A. (2017). Improving a web-based employability intervention for work-disabled employees: Results of a pilot economic evaluation. Disability and Rehabilitation-Assistive Technology, 12(3), 280–289. doi:10.3109/17483107.2015.1135999	Wrong population (not chronic and/or adult);
Noben 2017	Noben, C., van Vilsteren, M., Boot, C., Steenbeek, R., van Schaardenburg, D., Anema, J. R., . . . de Rijk, A. (2017). Economic evaluation of an intervention program with the aim to improve at-work productivity for workers with rheumatoid arthritis. Journal of Occupational Health, 59(3), 267–279. doi:10.1539/joh.16-0082-OA	Wrong population (not chronic and/or adult);
Noordegraaf 2012	Noordegraaf, A. V., Huirne, J., Brolmann, H., Emanuel, M. H., van Kesteren, P., Kleiverda, G., . . . Anema, J. R. (2012). Effectiveness of a multidisciplinary care program on recovery and return to work of patients after gynaecological surgery; design of a randomized controlled trial. Bmc Health Services Research, 12 doi:10.1186/1472-6963-12-29	Exclusion reason: Wrong study design;
Norberg 2012	Norberg, M., Schindler, C., & Belgrand, L. (2012). Multidisciplinary rehabilitation in chronic lumbar pain: Long-term effect on work status. Swiss Medical Weekly, 142	Exclusion reason: Wrong study design;
Norberg 2012	Norberg, M., & Schindler, C. (2012). Multidisciplinary rehabilitation in chronic lumbar pain: Long-term effect on work status. Annals of the Rheumatic Disease, Conference Retrieved from https://ovidsp.ovid.com/ovidweb.cgi?T=JS&CSC=Y&NEWS=N&PAGE=fulltext&D=emed14&AN=71329507 https://libkey.io/libraries/3071/openurl?genre=article&aulast=Norberg&issn=0003-4967&title=Annals+of+the+Rheumatic+Disease&a…	Exclusion reason: Wrong study design;
Norberg 2013	Norberg, M., & Schindler, C. (2013). Decreased apprehension in chronic lumbar pain : Accelerates return to work. Annals of the Rheumatic Diseases, Conference Retrieved from https://ovidsp.ovid.com/ovidweb.cgi?T=JS&CSC=Y&NEWS=N&PAGE=fulltext&D=emed14&AN=71334053 https://libkey.io/libraries/3071/openurl?genre=article&aulast=Norberg&issn=0003-4967&title=Annals+of+the+Rheumatic+Diseases&atitle=Decrea…	Exclusion reason: Wrong study design;
Norberg 2020	Norberg, M. I., Belgrand, L., & Norberg, M. A. (2020). An increase in work capacity at 5 years following an multimodal rehabilitation model in low back pain. European Spine Journal.Conference: 15th German Spine Congress Annual Meeting of the German Spine Society.Virtual, 29, 2872–2873. Retrieved from https://ovidsp.ovid.com/ovidweb.cgi?T=JS&CSC=Y&NEWS=N&PAGE=fulltext&D=emed21&AN=634125750 https:/…	Exclusion reason: Wrong study design;
Norberg 2021	Norberg, I., & Norberg, M. (2021). A change in a rehabilitation mo del increases work capacity at 36 months in low back pain. European Spine Journal.Conference: 16th Annual Meeting of the German Spine Society.Muenster Germany, 30, 3399. Retrieved from https://ovidsp.ovid.com/ovidweb.cgi?T=JS&CSC=Y&NEWS=N&PAGE=fulltext&D=emed22&AN=636557921 https://libkey.io/libraries/3071/openurl?genre=article&au…	Exclusion reason: Wrong study design;
Norberg 2022	Norberg, I. M., & Norberg, M. (2022). The determining factor in the conservative treatment of chronic low back pain remains the treatment of kinesiophobia. European Spine Journal.Conference: 17th German Spine Congress Annual Meeting of the German Spine Society.Berlin Germany, 31(11), 3207. Retrieved from https://ovidsp.ovid.com/ovidweb.cgi?T=JS&CSC=Y&NEWS=N&PAGE=fulltext&D=emexa&AN=639680905 http…	Exclusion reason: Wrong study design;
Norbye 2016	Norbye, A. D., Omdal, A. V., Nygaard, M. E., Romild, U., Eldoen, G., & Midgard, R. (2016). Do patients with chronic low back pain benefit from early intervention regarding absence from work?: A randomized, controlled, single-center pilot study. Spine, 41(21), E1257–E1264. doi:10.1097/BRS.0000000000001878	Exclusion reason: No relevant psychological intervention;
Nordmark 2006	Nordmark, B., Blomqvist, P., Andersson, B., Hagerstrom, B., Nordh-Grate, K., Ronnqvist, R., . . . Klareskog, L. (2006). A two-year follow-up of work capacity in early rheumatoid arthritis: A study of multidisciplinary team care with emphasis on vocational support. Scandinavian Journal of Rheumatology, 35(1), 7–14. doi:10.1080/03009740510026580	Exclusion reason: No relevant psychological intervention;
Nordstrom-Bjorverud 1998	Nordstrom-Bjorverud, G., & Moritz, U. (1998). Interdisciplinary rehabilitation of hospital employees with musculoskeletal disorders. Scandinavian Journal of Rehabilitation Medicine, 30(1), 31–37.	Exclusion reason: No relevant psychological intervention;
Norrefalk 2010	Norrefalk, J., Littwold-PÃ¶ljÃ¶, A., Ryhle, L., & Jansen, G. B. (2010). Effect on work ability after team evaluation of functioning regarding pain, self-rated disability, and work ability assessment. Journal of Multidisciplinary Healthcare, 3, 155–159. doi:10.2147/JMDH.S11004	Exclusion reason: No relevant psychological intervention;
Norrefalk 2012	Norrefalk, J. R., Borg, K., & Riga, S. U. (2012). Pain rehabilitation - Wrong outcome of an 8-week rehabilitation program doi:10.1051/shsconf/20120200007	Exclusion reason: Wrong study design;
Nozawa 2022	Nozawa, K., Matsuyama, S., Higa, S., Yamamoto, Y., & Asami, Y. (2022). Physician consultation rates and characteristics among workers with chronic pain or headache who participated in a behavioural change program: A retrospective database analysis using real-world healthcare data. Bmj Open, 12(11) doi:10.1136/bmjopen-2021-056846	Exclusion reason: No relevant psychological intervention;
NTR3122 2011	NTR3122. (2011). Effect of a cognitive behavioral intervention with or without a functional capacity evaluation on work ability in patients with musculoskeletal pain. Retrieved from https://www.cochranelibrary.com/central/doi/10.1002/central/CN-01869084/fullhttps://www.cochranelibrary.com/central/doi/10.1002/central/CN-01869084/full	Exclusion reason: Wrong study design;
NTR395 2005	NTR395. (2005). Cost effectiveness of an occupational physical therapy programme on primary and secondary prevention of low back pain: Economic evaluation alongside a cluster randomised controlled trial. Retrieved from https://www.cochranelibrary.com/central/doi/10.1002/central/CN-01826233/fullhttps://www.cochranelibrary.com/central/doi/10.1002/central/CN-01826233/full	Exclusion reason: Wrong study design;
NTR76 2005	NTR76. (2005). Cost-effectiveness of multidisciplinary treatment in sick-listed patients with upper extremity musculoskeletal disorders: A randomized, controlled trial with one-year follow-up. Retrieved from https://www.cochranelibrary.com/central/doi/10.1002/central/CN-01854767/fullhttps://www.cochranelibrary.com/central/doi/10.1002/central/CN-01854767/full	Exclusion reason: Wrong study design;
Nyberg 2011	Nyberg, V. E., Novo, M., & Sjolund, B. H. (2011). Do multidimensional pain inventory scale score changes indicate risk of receiving sick leave benefits 1 year after a pain rehabilitation programme? Disability and Rehabilitation, 33(17-18), 1548–1556. doi:10.3109/09638288.2010.533815	no psychological intervention
Nyberg 2014	Nyberg, V. E., Novo, M., & SjÃ¶lund, B.,H. (2014). Changes in multidimensional pain inventory profile after a pain rehabilitation programme indicate the risk of receiving sick leave benefits one year later. Journal of Rehabilitation Medicine, 46(10), 1006–1013. doi:10.2340/16501977-1872	no psychological intervention
Nystuen 2003	Nystuen, P., & Hagen, K. B. (2003). Feasibility and effectiveness of offering a solution-focused follow-up to employees with psychological problems or muscle skeletal pain: A randomised controlled trial. BMC Public Health Computer File], 3, 19. doi:10.1186/1471-2458-3-19	Wrong population (not chronic and/or adult);
Nystuen 2006	Nystuen, P., & Hagen, K. B. (2006). Solution-focused intervention for sick listed employees with psychological problems or muscle skeletal pain: A randomised controlled trial. BMC Public Health Computer File], 6, 69. doi:10.1186/1471-2458-6-69	Wrong population (not chronic and/or adult);
O'Brien 1997	O'Brien, M. D. (1997). Work adjustment in the private sector: A case study. Vocational Evaluation & Work Adjustment Bulletin, 30(4), 99–102. Retrieved from https://ovidsp.ovid.com/ovidweb.cgi?T=JS&CSC=Y&NEWS=N&PAGE=fulltext&D=psyc3&AN=1997-41480-001 https://libkey.io/libraries/3071/openurl?genre=article&aulast=O%27Brien&issn=0160-8312&title=Vocational+Evaluation+%26+Work+Adjustment+Bulletin&atitl…	Exclusion reason: Wrong study design;
Odeen 2013	Odeen, M., IhlebÃ¦k, C., Indahl, A., Wormgoor, M. E., Lie, S. A., & Eriksen, H. R. (2013). Effect of peer-based low back pain information and reassurance at the workplace on sick leave: A cluster randomized trial. Journal of Occupational Rehabilitation, 23(2) doi:10.1007/s10926-013-9451-z	Wrong population (not chronic and/or adult);
Oesch 1997	Oesch, P., Kool, J., Wunderlin, B., & Knusel, O. (1997). Rehabilitation of patients with chronic back pain: Assessment, results and predictive factors - a prospective study with 3 months follow-up. Physikalische Medizin Rehabilitationsmedizin Kurortmedizin, 7(5), 224–230. doi:10.1055/s-2008-1061879	no psychological intervention
Oestergaard 2012	Oestergaard, L. G., Nielsen, C. V., Bunger, C. E., Sogaard, R., Fruensgaard, S., Helmig, P., & Christensen, F. B. (2012). The effect of early initiation of rehabilitation after lumbar spinal fusion A randomized clinical study. Spine, 37(21), 1803–1809. doi:10.1097/BRS.0b013e31825a17ab	Wrong population (not chronic and/or adult);
Oland 1991	Oland, G., & Tveiten, G. (1991). A trial of modern rehabilitation for chronic low-back pain and disability. vocational Wrong outcome and effect of pain modulation. Spine, 16(4), 457–459. doi:10.1097/00007632-199104000-00012	Exclusion reason: No relevant psychological intervention;
Olason 2004	Olason, M. (2004). Wrong outcome of an interdisciplinary pain management program in a rehabilitation clinic. Work: Journal of Prevention, Assessment & Rehabilitation, 22(1), 9–15. Retrieved from https://ovidsp.ovid.com/ovidweb.cgi?T=JS&CSC=Y&NEWS=N&PAGE=fulltext&D=psyc4&AN=2004-11377-003 https://libkey.io/libraries/3071/openurl?genre=article&aulast=Olason&issn=1051-9815&title=Work%3A+Journal+of+P…	Wrong population (not chronic and/or adult);
Olason 2020	Olason, M., Jonsson, H., Andrason, R. H., Jonsdottir, I. H., & Kristbergsdottir, H. (2020). Economic evaluation of interdisciplinary pain rehabilitation one IKR for rehabilitation gives eight IKR back to society. LAEKNABLADID, 106(1), 11–17. doi:10.17992/lbl.2020.01.343	no psychological intervention
Oliv 2019	Oliv, S., Gustafsson, E., Baloch, A. N., Hagberg, M., & Sanden, H. (2019). Workplace interventions can reduce sickness absence for persons with work-related neck and upper extremity disorders A one-year prospective cohort study. Journal of Occupational and Environmental Medicine, 61(7), 559–564. doi:10.1097/JOM.0000000000001608	Wrong population (not chronic and/or adult);
Opsahl 2016	Opsahl, J., Eriksen, H. R., & Tveito, T. H. (2016). Do expectancies of return to work and job satisfaction predict actual return to work in workers with long lasting LBP? Bmc Musculoskeletal Disorders, 17 doi:10.1186/s12891-016-1314-2	Exclusion reason: Wrong study design;
Ostelo 2003	Ostelo, R. W., de Vet, H. C., Vlaeyen, J. W., Kerckhoffs, M. R., Berfelo, W. M., Wolters, P. M., & van den Brandt, P. A. (2003). Behavioral graded activity following first-time lumbar disc surgery: 1-year results of a randomized clinical trial. Spine, 28(16) doi:10.1097/01.brs.0000083317.62258.e6	Wrong population (not chronic and/or adult);
Ostlind 2022	Ostlind, E., Eek, F., Stigmar, K., Sant'Anna, A., & Hansson, E. E. (2022). Promoting work ability with a wearable activity tracker in working age individuals with hip and/or knee osteoarthritis: A randomized controlled trial. Bmc Musculoskeletal Disorders, 23(1) doi:10.1186/s12891-022-05041-1	Wrong population (not chronic and/or adult);
O' Sullivan 2018	O'Sullivan, P., Caneiro, J. P., O'Keeffe, M., Smith, A., Dankaerts, W., Fersum, K., & O'Sullivan, K. (2018). Cognitive functional therapy: An integrated behavioral approach for the targeted management of disabling low back pain. Physical Therapy, 98, 408–423.	Wrong study design
Overmeer 2001	Overmeer, T., & Linton, S. (2001). [Evaluation of an evidence-based treatment for patients with chronic low back pain]. Nordisk Fysioterapi, 5(3), 98–105. Retrieved from https://search.ebscohost.com/login.aspx?direct=true&db=rzh&AN=106766607&site=ehost-live&scope=sitehttps://search.ebscohost.com/login.aspx?direct=true&db=rzh&AN=106766607&site=ehost-live&scope=site	Exclusion reason: Cannot access full text;
Owen 1995	Owen, E. M. (1995). Personality pathology in patients with chronic low back disability: Assessment and treatment effects Retrieved from https://ovidsp.ovid.com/ovidweb.cgi?T=JS&CSC=Y&NEWS=N&PAGE=fulltext&D=psyc3&AN=1995-95009-017 https://libkey.io/libraries/3071/openurl?genre=article&aulast=Owen&issn=0419-4217&title=Dissertation+Abstracts+International%3A+Section+B%3A+The+Sciences+and+Eng	Exclusion reason: Cannot access full text;
Oyeflaten 2008	Oyeflaten, I., Hysing, M., & Eriksen, H. R. (2008). Prognostic factors associated with return to work following multidisciplinary vocational rehabilitation. Journal of Rehabilitation Medicine, 40(7), 548–554. doi:10.2340/16501977-0202	Wrong population (not chronic and/or adult);
Oyeflaten 2012	Oyeflaten, I., Lie, S. A., Ihlebaek, C. M., & Eriksen, H. R. (2012). Multiple transitions in sick leave, disability benefits, and return to work. - A 4-year follow-up of patients participating in a work-related rehabilitation program. Bmc Public Health, 12 doi:10.1186/1471-2458-12-748	Wrong population (not chronic and/or adult);
Oyeflaten 2014	Oyeflaten, I., Lie, S. A., Ihlebaek, C. M., & Eriksen, H. R. (2014). Prognostic factors for return to work, sickness benefits, and transitions between these states: A 4-year follow-up after work-related rehabilitation. Journal of Occupational Rehabilitation, 24(2), 199–212. doi:10.1007/s10926-013-9466-5	Wrong population (not chronic and/or adult);
Pach 2020	Pach, D., Blodt, S., Wang, J., Keller, T., King, R., Hofer, B., . . . Witt, C. M. (2020). Effectiveness of app-based relaxation exercises in patients with chronic neck pain (relaxneck)-a pragmatic randomized trial. Global Advances in Health and Medicine.Conference: International Congress on Integrative Medicine and Health, ICIMH 2020.Cleveland, OH United States, 9, 114–115. Retrieved from https:/…	Exclusion reason: Wrong study design;
Paquette 2008	Paquette, S. (2008). Return to work with chronic low back pain: Using an evidence-based approach along with the occupational therapy framework. Work (Reading, Mass.), 31(1), 63–71. Retrieved from https://search.ebscohost.com/login.aspx?direct=true&db=cmedm&AN=18820421&site=ehost-live&scope=sitehttps://search.ebscohost.com/login.aspx?direct=true&db=cmedm&AN=18820421&site=ehost-live&scope=site	Exclusion reason: Wrong study design;
Park 2018	Park, J., Esmail, S., Rayani, F., Norris, C. M., & Gross, D. P. (2018). Motivational interviewing for workers with disabling musculoskeletal disorders: Results of a cluster randomized control trial. Journal of Occupational Rehabilitation, 28(2), 252–264. doi:10.1007/s10926-017-9712-3	Wrong population (not chronic and/or adult);
[truncated: 284 more rows]
